# Supplementary material for: 2,4-Diamino-5-(4-chloro­phen­yl)-6-ethyl­pyrimidin-1-ium 2-propanamido­benzoate
Source: Acta Crystallogr Sect E Struct Rep Online. 2011 Sep 14;67(Pt 10):o2567. doi: 10.1107/S1600536811035501 (PMC3201463; doi:10.1107/S1600536811035501)
Supplement: Supplementary file 1 [file e-67-o2567-sup1.cif]

##############################################################################
#                                                                            #
# This CIF contains the data in a paper accepted for publication in          #
# Acta Crystallographica Section E. It conforms to the requirements of       #
# Notes for Authors for Acta Crystallographica Section E, and has been       #
# peer reviewed under the auspices of the IUCr Commission on Journals.       #
#                                                                            #
# Full details of the Crystallographic Information File format               #
# are given in the paper "The Crystallographic Information File (CIF):       #
# a New Standard Archive File for Crystallography" by S. R. Hall, F. H.      #
# Allen and I. D. Brown [Acta Cryst. (1991), A47, 655-685].                  #
#                                                                            #
# The current version of the core CIF dictionary is obtainable from          #
# ftp://ftp.iucr.org/pub/cif_core.dic.                                       #
#                                                                            #
# Software is freely available for graphical display of the structure(s)     #
# in this CIF. For information consult the CIF software page                 #
# http://www.iucr.org/resources/cif/software.                                #
#                                                                            #
# This file may be used for bona fide research purposes within the           #
# scientific community so long as proper attribution is given to the journal # 
# article from which it was obtained.                                        #
#                                                                            #
##############################################################################
data_I
_audit_creation_method     SHELXL-97
_chemical_name_systematic
;
2,4-Diamino-5-(4-chlorophenyl)-6-ethylpyrimidin-1-ium 2-propanamidobenzoate
;
_chemical_name_common     ?
_chemical_formula_moiety     'C12 H14 Cl N4 +, C10 H10 N O3 -'
_chemical_formula_sum     'C22 H24 Cl N5 O3'
_chemical_formula_iupac     'C12 H14 Cl N4 +, C10 H10 N O3 -'
_chemical_formula_weight     441.91
_chemical_melting_point     ?
_symmetry_cell_setting     monoclinic
_symmetry_space_group_name_H-M     'C 2/c'
loop_
    _symmetry_equiv_pos_as_xyz
    'x, y, z'
    '-x, y, -z+1/2'
    'x+1/2, y+1/2, z'
    '-x+1/2, y+1/2, -z+1/2'
    '-x, -y, -z'
    'x, -y, z-1/2'
    '-x+1/2, -y+1/2, -z'
    'x+1/2, -y+1/2, z-1/2'
_cell_length_a     22.144(3)
_cell_length_b     9.4915(14)
_cell_length_c     21.844(3)
_cell_angle_alpha     90.00
_cell_angle_beta     99.071(3)
_cell_angle_gamma     90.00
_cell_volume     4533.7(12)
_cell_formula_units_Z     8
_cell_measurement_reflns_used     17933
_cell_measurement_theta_min     1.86
_cell_measurement_theta_max     27.98
_cell_measurement_temperature     293(2)
_exptl_crystal_description     Block
_exptl_crystal_colour     colorless
_exptl_crystal_size_max     0.50
_exptl_crystal_size_mid     0.45
_exptl_crystal_size_min     0.42
_exptl_crystal_density_diffrn     1.295
_exptl_crystal_density_meas     ?
_exptl_crystal_density_method     'not measured'
_exptl_crystal_F_000     1856
_exptl_absorpt_coefficient_mu     0.201
_exptl_absorpt_correction_type     none
_exptl_absorpt_process_details     ?
_exptl_absorpt_correction_T_min     ?
_exptl_absorpt_correction_T_max     ?
_exptl_special_details     ?
_diffrn_ambient_temperature     293(2)
_diffrn_radiation_type     MoK\a
_diffrn_radiation_wavelength     0.71073
_diffrn_radiation_source     'fine-focus sealed tube'
_diffrn_radiation_monochromator     graphite
_diffrn_measurement_device_type     'Bruker SMART APEX CCD area-detector'
_diffrn_measurement_method     \w
_diffrn_detector_area_resol_mean     ?
_diffrn_reflns_number     17933
_diffrn_reflns_av_R_equivalents     0.0385
_diffrn_reflns_av_sigmaI/netI     0.0489
_diffrn_reflns_theta_min     1.86
_diffrn_reflns_theta_max     27.98
_diffrn_reflns_theta_full     25.00
_diffrn_measured_fraction_theta_max     0.930
_diffrn_measured_fraction_theta_full     0.966
_diffrn_reflns_limit_h_min     -28
_diffrn_reflns_limit_h_max     29
_diffrn_reflns_limit_k_min     -10
_diffrn_reflns_limit_k_max     12
_diffrn_reflns_limit_l_min     -28
_diffrn_reflns_limit_l_max     28
_diffrn_standards_number     ?
_diffrn_standards_interval_count     ?
_diffrn_standards_interval_time     ?
_diffrn_standards_decay_%     ?
_refine_special_details
;
Refinement of <i>F</i>^2^ against ALL reflections. The weighted <i>R</i>-factor
<i>wR</i> and goodness of fit <i>S</i> are based on <i>F</i>^2^, conventional
<i>R</i>-factors <i>R</i> are based on <i>F</i>, with <i>F</i> set to zero for
negative <i>F</i>^2^. The threshold expression of <i>F</i>^2^ >
\s(<i>F</i>^2^) is used only for calculating <i>R</i>-factors(gt) <i>etc</i>.
and is not relevant to the choice of reflections for refinement.
<i>R</i>-factors based on <i>F</i>^2^ are statistically about twice as large
as those based on <i>F</i>, and <i>R</i>- factors based on ALL data will be
even larger.
;
_reflns_number_total     5077
_reflns_number_gt     2719
_reflns_threshold_expression     I>2\s(I)
_refine_ls_structure_factor_coef     Fsqd
_refine_ls_matrix_type     full
_refine_ls_R_factor_all     0.1651
_refine_ls_R_factor_gt     0.0881
_refine_ls_wR_factor_gt     0.1907
_refine_ls_wR_factor_ref     0.2280
_refine_ls_goodness_of_fit_ref     1.056
_refine_ls_restrained_S_all     1.056
_refine_ls_number_reflns     5077
_refine_ls_number_parameters     281
_refine_ls_number_restraints     0
_refine_ls_hydrogen_treatment     constr
_refine_ls_weighting_scheme     calc
_refine_ls_weighting_details
         'calc w=1/[\s^2^(Fo^2^)+(0.1005P)^2^+1.9400P] where P=(Fo^2^+2Fc^2^)/3'
_atom_sites_solution_hydrogens     geom
_atom_sites_solution_primary     direct
_atom_sites_solution_secondary     difmap
_refine_ls_shift/su_max     0.002
_refine_ls_shift/su_mean     0.000
_refine_diff_density_max     0.290
_refine_diff_density_min     -0.241
_refine_ls_extinction_method     none
_refine_ls_extinction_coef     ?
loop_
    _atom_type_symbol
    _atom_type_description
    _atom_type_scat_dispersion_real
    _atom_type_scat_dispersion_imag
    _atom_type_scat_source
    'C' 'C' 0.0033 0.0016
                         'International Tables Vol C Tables 4.2.6.8 and 6.1.1.4'
    'H' 'H' 0.0000 0.0000
                         'International Tables Vol C Tables 4.2.6.8 and 6.1.1.4'
    'Cl' 'Cl' 0.1484 0.1585
                         'International Tables Vol C Tables 4.2.6.8 and 6.1.1.4'
    'N' 'N' 0.0061 0.0033
                         'International Tables Vol C Tables 4.2.6.8 and 6.1.1.4'
    'O' 'O' 0.0106 0.0060
                         'International Tables Vol C Tables 4.2.6.8 and 6.1.1.4'
_computing_data_collection     'APEX2 (Bruker, 2004)'
_computing_cell_refinement     'SAINT (Bruker, 2004)'
_computing_data_reduction     'SAINT (Bruker, 2004)'
_computing_structure_solution     'SHELXS97 (Sheldrick, 2008)'
_computing_structure_refinement     'SHELXL97 (Sheldrick, 2008)'
_computing_molecular_graphics     'ORTEP-3 (Farrugia, 1997)'
_computing_publication_material     'PLATON (Spek, 2009)'
loop_
    _atom_site_type_symbol
    _atom_site_label
    _atom_site_fract_x
    _atom_site_fract_y
    _atom_site_fract_z
    _atom_site_U_iso_or_equiv
    _atom_site_adp_type
    _atom_site_calc_flag
    _atom_site_refinement_flags
    _atom_site_occupancy
    _atom_site_symmetry_multiplicity
    _atom_site_disorder_assembly
    _atom_site_disorder_group
    Cl Cl1 0.62790(7) -0.12826(18) 0.25493(7) 0.1465(7) Uani d . 1 1 . .
    O O1 0.25218(12) 0.3854(3) 0.05381(12) 0.0926(9) Uani d . 1 1 . .
    O O2 0.25430(14) 0.2607(4) 0.13892(13) 0.1067(11) Uani d . 1 1 . .
    O O3 0.37717(11) 0.3960(3) 0.33389(11) 0.0809(7) Uani d . 1 1 . .
    N N1 0.43891(11) 0.3633(3) -0.01402(11) 0.0567(7) Uani d . 1 1 . .
    N N2 0.34901(13) 0.3749(3) -0.08192(12) 0.0708(8) Uani d . 1 1 . .
    H H2A 0.3626 0.4469 -0.0994 0.085 Uiso calc R 1 1 . .
    H H2B 0.3130 0.3430 -0.0953 0.085 Uiso calc R 1 1 . .
    N N3 0.36043(12) 0.2008(3) -0.00894(12) 0.0640(7) Uani d . 1 1 . .
    H H3 0.3237 0.1738 -0.0228 0.077 Uiso calc R 1 1 . .
    N N4 0.52835(12) 0.3481(3) 0.05255(12) 0.0654(7) Uani d . 1 1 . .
    H H4A 0.5399 0.4220 0.0348 0.078 Uiso calc R 1 1 . .
    H H4B 0.5525 0.3093 0.0825 0.078 Uiso calc R 1 1 . .
    N N5 0.32811(13) 0.3417(3) 0.23743(12) 0.0763(9) Uani d . 1 1 . .
    H H5 0.2990 0.2900 0.2188 0.092 Uiso calc R 1 1 . .
    C C2 0.38321(14) 0.3137(3) -0.03469(14) 0.0567(8) Uani d . 1 1 . .
    C C4 0.39373(15) 0.1283(4) 0.03825(14) 0.0620(9) Uani d . 1 1 . .
    C C5 0.45211(14) 0.1711(3) 0.06071(13) 0.0562(8) Uani d . 1 1 . .
    C C6 0.47322(14) 0.2937(3) 0.03366(13) 0.0544(8) Uani d . 1 1 . .
    C C7 0.49398(15) 0.0933(4) 0.10941(14) 0.0590(8) Uani d . 1 1 . .
    C C8 0.51370(18) -0.0416(4) 0.09988(16) 0.0780(10) Uani d . 1 1 . .
    H H8 0.4995 -0.0873 0.0627 0.094 Uiso calc R 1 1 . .
    C C9 0.5542(2) -0.1100(4) 0.1447(2) 0.0925(13) Uani d . 1 1 . .
    H H9 0.5666 -0.2014 0.1378 0.111 Uiso calc R 1 1 . .
    C C10 0.57609(18) -0.0431(5) 0.19934(18) 0.0828(11) Uani d . 1 1 . .
    C C11 0.55717(17) 0.0894(5) 0.21009(16) 0.0770(11) Uani d . 1 1 . .
    H H11 0.5722 0.1341 0.2473 0.092 Uiso calc R 1 1 . .
    C C12 0.51563(16) 0.1586(4) 0.16609(15) 0.0676(9) Uani d . 1 1 . .
    H H12 0.5021 0.2484 0.1742 0.081 Uiso calc R 1 1 . .
    C C13 0.36238(19) 0.0048(4) 0.06172(18) 0.0857(12) Uani d . 1 1 . .
    H H13A 0.3875 -0.0302 0.0990 0.103 Uiso calc R 1 1 . .
    H H13B 0.3238 0.0360 0.0729 0.103 Uiso calc R 1 1 . .
    C C14 0.3503(3) -0.1118(5) 0.0168(3) 0.1222(18) Uani d . 1 1 . .
    H H14A 0.3300 -0.1870 0.0348 0.183 Uiso calc R 1 1 . .
    H H14B 0.3883 -0.1455 0.0064 0.183 Uiso calc R 1 1 . .
    H H14C 0.3247 -0.0788 -0.0200 0.183 Uiso calc R 1 1 . .
    C C15 0.33329(14) 0.4293(4) 0.13458(15) 0.0596(8) Uani d . 1 1 . .
    C C16 0.36330(15) 0.5078(4) 0.09550(16) 0.0663(9) Uani d . 1 1 . .
    H H16 0.3467 0.5132 0.0537 0.080 Uiso calc R 1 1 . .
    C C17 0.41712(16) 0.5788(4) 0.11626(18) 0.0754(10) Uani d . 1 1 . .
    H H17 0.4364 0.6313 0.0891 0.090 Uiso calc R 1 1 . .
    C C18 0.44141(17) 0.5700(4) 0.17795(19) 0.0833(11) Uani d . 1 1 . .
    H H18 0.4777 0.6169 0.1927 0.100 Uiso calc R 1 1 . .
    C C19 0.41304(16) 0.4932(4) 0.21807(18) 0.0774(10) Uani d . 1 1 . .
    H H19 0.4303 0.4888 0.2597 0.093 Uiso calc R 1 1 . .
    C C20 0.35892(15) 0.4216(4) 0.19784(15) 0.0620(8) Uani d . 1 1 . .
    C C21 0.27569(16) 0.3551(4) 0.10749(16) 0.0687(9) Uani d . 1 1 . .
    C C22 0.33649(17) 0.3327(4) 0.29967(16) 0.0758(10) Uani d . 1 1 . .
    C C23 0.2921(2) 0.2325(7) 0.3252(2) 0.1161(17) Uani d . 1 1 . .
    H H23A 0.2583 0.2126 0.2924 0.139 Uiso calc R 1 1 . .
    H H23B 0.3131 0.1442 0.3363 0.139 Uiso calc R 1 1 . .
    C C24 0.2684(5) 0.2828(11) 0.3771(4) 0.247(6) Uani d . 1 1 . .
    H H24A 0.2412 0.2139 0.3898 0.371 Uiso calc R 1 1 . .
    H H24B 0.2465 0.3689 0.3665 0.371 Uiso calc R 1 1 . .
    H H24C 0.3014 0.2999 0.4104 0.371 Uiso calc R 1 1 . .
loop_
    _atom_site_aniso_label
    _atom_site_aniso_U_11
    _atom_site_aniso_U_22
    _atom_site_aniso_U_33
    _atom_site_aniso_U_12
    _atom_site_aniso_U_13
    _atom_site_aniso_U_23
    Cl1 0.1356(12) 0.1739(14) 0.1179(10) 0.0501(10) -0.0176(8) 0.0603(10)
    O1 0.0793(17) 0.122(2) 0.0646(15) -0.0330(16) -0.0247(13) 0.0108(15)
    O2 0.097(2) 0.132(3) 0.0758(17) -0.0575(19) -0.0334(15) 0.0152(17)
    O3 0.0685(15) 0.104(2) 0.0626(14) 0.0039(14) -0.0119(12) -0.0153(14)
    N1 0.0503(14) 0.0625(16) 0.0522(14) -0.0062(13) -0.0077(11) 0.0027(12)
    N2 0.0611(16) 0.0756(19) 0.0667(17) -0.0151(15) -0.0177(14) 0.0160(15)
    N3 0.0519(15) 0.0730(19) 0.0613(16) -0.0176(14) -0.0093(12) 0.0036(14)
    N4 0.0542(15) 0.0687(18) 0.0675(17) -0.0089(14) -0.0082(13) 0.0185(14)
    N5 0.0629(17) 0.100(2) 0.0574(17) -0.0223(17) -0.0183(14) -0.0015(16)
    C2 0.0562(19) 0.0574(19) 0.0522(17) -0.0120(16) -0.0045(15) -0.0012(15)
    C4 0.062(2) 0.067(2) 0.0534(18) -0.0103(17) -0.0020(15) 0.0032(16)
    C5 0.0576(18) 0.061(2) 0.0484(16) -0.0032(16) 0.0024(14) 0.0017(14)
    C6 0.0513(17) 0.060(2) 0.0494(17) -0.0062(16) 0.0014(14) -0.0001(14)
    C7 0.0579(18) 0.065(2) 0.0528(18) -0.0041(16) 0.0051(15) 0.0059(15)
    C8 0.098(3) 0.072(3) 0.061(2) 0.006(2) 0.005(2) 0.0003(18)
    C9 0.116(4) 0.078(3) 0.085(3) 0.033(3) 0.020(3) 0.019(2)
    C10 0.075(2) 0.104(3) 0.068(2) 0.014(2) 0.005(2) 0.026(2)
    C11 0.072(2) 0.099(3) 0.055(2) -0.005(2) -0.0049(18) 0.009(2)
    C12 0.069(2) 0.073(2) 0.058(2) 0.0008(18) 0.0028(17) 0.0016(17)
    C13 0.081(3) 0.089(3) 0.080(2) -0.021(2) -0.009(2) 0.016(2)
    C14 0.132(4) 0.085(3) 0.139(4) -0.026(3) -0.013(4) 0.007(3)
    C15 0.0490(17) 0.063(2) 0.0607(19) 0.0016(16) -0.0089(15) -0.0106(16)
    C16 0.061(2) 0.076(2) 0.0568(18) -0.0003(18) -0.0051(16) -0.0004(17)
    C17 0.055(2) 0.084(3) 0.084(3) -0.0058(19) 0.0027(18) 0.006(2)
    C18 0.061(2) 0.090(3) 0.091(3) -0.017(2) -0.013(2) 0.002(2)
    C19 0.065(2) 0.086(3) 0.071(2) -0.012(2) -0.0202(18) 0.000(2)
    C20 0.0519(18) 0.066(2) 0.0625(19) -0.0002(17) -0.0091(15) -0.0040(17)
    C21 0.062(2) 0.078(2) 0.060(2) -0.0134(19) -0.0081(17) -0.0059(19)
    C22 0.065(2) 0.095(3) 0.061(2) 0.008(2) -0.0099(18) -0.005(2)
    C23 0.100(3) 0.174(5) 0.073(3) -0.012(3) 0.009(2) 0.015(3)
    C24 0.312(13) 0.252(10) 0.206(9) -0.147(10) 0.126(9) -0.044(8)
_geom_special_details
;
All e.s.d.'s (except the e.s.d. in the dihedral angle between two l.s. planes)
are estimated using the full covariance matrix. The cell e.s.d.'s are taken
into account individually in the estimation of e.s.d.'s in distances, angles
and torsion angles; correlations between e.s.d.'s in cell parameters are only
used when they are defined by crystal symmetry. An approximate (isotropic)
treatment of cell e.s.d.'s is used for estimating e.s.d.'s involving l.s.
planes.
;
loop_
    _geom_bond_atom_site_label_1
    _geom_bond_atom_site_label_2
    _geom_bond_site_symmetry_2
    _geom_bond_distance
    _geom_bond_publ_flag
    Cl1 C10 . 1.734(4) ?
    O1 C21 . 1.240(4) ?
    O2 C21 . 1.265(4) ?
    O3 C22 . 1.232(4) ?
    N1 C2 . 1.331(4) ?
    N1 C6 . 1.360(4) ?
    N2 C2 . 1.315(4) ?
    N2 H2A . 0.8600 ?
    N2 H2B . 0.8600 ?
    N3 C2 . 1.345(4) ?
    N3 C4 . 1.356(4) ?
    N3 H3 . 0.8600 ?
    N4 C6 . 1.330(4) ?
    N4 H4A . 0.8600 ?
    N4 H4B . 0.8600 ?
    N5 C22 . 1.346(4) ?
    N5 C20 . 1.405(4) ?
    N5 H5 . 0.8600 ?
    C4 C5 . 1.370(4) ?
    C4 C13 . 1.494(5) ?
    C5 C6 . 1.417(4) ?
    C5 C7 . 1.492(4) ?
    C7 C8 . 1.379(5) ?
    C7 C12 . 1.400(4) ?
    C8 C9 . 1.381(5) ?
    C8 H8 . 0.9300 ?
    C9 C10 . 1.372(6) ?
    C9 H9 . 0.9300 ?
    C10 C11 . 1.357(6) ?
    C11 C12 . 1.387(5) ?
    C11 H11 . 0.9300 ?
    C12 H12 . 0.9300 ?
    C13 C14 . 1.475(6) ?
    C13 H13A . 0.9700 ?
    C13 H13B . 0.9700 ?
    C14 H14A . 0.9600 ?
    C14 H14B . 0.9600 ?
    C14 H14C . 0.9600 ?
    C15 C16 . 1.380(5) ?
    C15 C20 . 1.410(4) ?
    C15 C21 . 1.495(5) ?
    C16 C17 . 1.382(5) ?
    C16 H16 . 0.9300 ?
    C17 C18 . 1.372(5) ?
    C17 H17 . 0.9300 ?
    C18 C19 . 1.366(5) ?
    C18 H18 . 0.9300 ?
    C19 C20 . 1.388(5) ?
    C19 H19 . 0.9300 ?
    C22 C23 . 1.534(6) ?
    C23 C24 . 1.406(9) ?
    C23 H23A . 0.9700 ?
    C23 H23B . 0.9700 ?
    C24 H24A . 0.9600 ?
    C24 H24B . 0.9600 ?
    C24 H24C . 0.9600 ?
loop_
    _geom_angle_atom_site_label_1
    _geom_angle_atom_site_label_2
    _geom_angle_atom_site_label_3
    _geom_angle_site_symmetry_1
    _geom_angle_site_symmetry_3
    _geom_angle
    _geom_angle_publ_flag
    C2 N1 C6 . . 117.6(3) ?
    C2 N2 H2A . . 120.0 ?
    C2 N2 H2B . . 120.0 ?
    H2A N2 H2B . . 120.0 ?
    C2 N3 C4 . . 121.8(3) ?
    C2 N3 H3 . . 119.1 ?
    C4 N3 H3 . . 119.1 ?
    C6 N4 H4A . . 120.0 ?
    C6 N4 H4B . . 120.0 ?
    H4A N4 H4B . . 120.0 ?
    C22 N5 C20 . . 130.8(3) ?
    C22 N5 H5 . . 114.6 ?
    C20 N5 H5 . . 114.6 ?
    N2 C2 N1 . . 119.9(3) ?
    N2 C2 N3 . . 118.2(3) ?
    N1 C2 N3 . . 121.9(3) ?
    N3 C4 C5 . . 119.4(3) ?
    N3 C4 C13 . . 115.6(3) ?
    C5 C4 C13 . . 125.0(3) ?
    C4 C5 C6 . . 116.6(3) ?
    C4 C5 C7 . . 123.6(3) ?
    C6 C5 C7 . . 119.7(3) ?
    N4 C6 N1 . . 115.1(3) ?
    N4 C6 C5 . . 122.4(3) ?
    N1 C6 C5 . . 122.5(3) ?
    C8 C7 C12 . . 118.2(3) ?
    C8 C7 C5 . . 121.9(3) ?
    C12 C7 C5 . . 119.9(3) ?
    C7 C8 C9 . . 121.0(4) ?
    C7 C8 H8 . . 119.5 ?
    C9 C8 H8 . . 119.5 ?
    C10 C9 C8 . . 120.0(4) ?
    C10 C9 H9 . . 120.0 ?
    C8 C9 H9 . . 120.0 ?
    C11 C10 C9 . . 120.2(4) ?
    C11 C10 Cl1 . . 120.0(3) ?
    C9 C10 Cl1 . . 119.9(4) ?
    C10 C11 C12 . . 120.5(4) ?
    C10 C11 H11 . . 119.7 ?
    C12 C11 H11 . . 119.7 ?
    C11 C12 C7 . . 120.0(4) ?
    C11 C12 H12 . . 120.0 ?
    C7 C12 H12 . . 120.0 ?
    C14 C13 C4 . . 114.0(4) ?
    C14 C13 H13A . . 108.8 ?
    C4 C13 H13A . . 108.8 ?
    C14 C13 H13B . . 108.8 ?
    C4 C13 H13B . . 108.8 ?
    H13A C13 H13B . . 107.7 ?
    C13 C14 H14A . . 109.5 ?
    C13 C14 H14B . . 109.5 ?
    H14A C14 H14B . . 109.5 ?
    C13 C14 H14C . . 109.5 ?
    H14A C14 H14C . . 109.5 ?
    H14B C14 H14C . . 109.5 ?
    C16 C15 C20 . . 118.4(3) ?
    C16 C15 C21 . . 118.3(3) ?
    C20 C15 C21 . . 123.4(3) ?
    C15 C16 C17 . . 122.3(3) ?
    C15 C16 H16 . . 118.8 ?
    C17 C16 H16 . . 118.8 ?
    C18 C17 C16 . . 118.5(4) ?
    C18 C17 H17 . . 120.8 ?
    C16 C17 H17 . . 120.8 ?
    C19 C18 C17 . . 120.9(3) ?
    C19 C18 H18 . . 119.5 ?
    C17 C18 H18 . . 119.5 ?
    C18 C19 C20 . . 121.2(3) ?
    C18 C19 H19 . . 119.4 ?
    C20 C19 H19 . . 119.4 ?
    C19 C20 N5 . . 123.1(3) ?
    C19 C20 C15 . . 118.7(3) ?
    N5 C20 C15 . . 118.1(3) ?
    O1 C21 O2 . . 122.7(3) ?
    O1 C21 C15 . . 118.0(3) ?
    O2 C21 C15 . . 119.2(3) ?
    O3 C22 N5 . . 123.6(4) ?
    O3 C22 C23 . . 122.0(3) ?
    N5 C22 C23 . . 114.4(3) ?
    C24 C23 C22 . . 115.1(6) ?
    C24 C23 H23A . . 108.5 ?
    C22 C23 H23A . . 108.5 ?
    C24 C23 H23B . . 108.5 ?
    C22 C23 H23B . . 108.5 ?
    H23A C23 H23B . . 107.5 ?
    C23 C24 H24A . . 109.5 ?
    C23 C24 H24B . . 109.5 ?
    H24A C24 H24B . . 109.5 ?
    C23 C24 H24C . . 109.5 ?
    H24A C24 H24C . . 109.5 ?
    H24B C24 H24C . . 109.5 ?
loop_
    _geom_torsion_atom_site_label_1
    _geom_torsion_atom_site_label_2
    _geom_torsion_atom_site_label_3
    _geom_torsion_atom_site_label_4
    _geom_torsion_site_symmetry_1
    _geom_torsion_site_symmetry_2
    _geom_torsion_site_symmetry_3
    _geom_torsion_site_symmetry_4
    _geom_torsion
    _geom_torsion_publ_flag
    C6 N1 C2 N2 . . . . -178.0(3) ?
    C6 N1 C2 N3 . . . . 1.5(5) ?
    C4 N3 C2 N2 . . . . 177.3(3) ?
    C4 N3 C2 N1 . . . . -2.2(5) ?
    C2 N3 C4 C5 . . . . 0.3(5) ?
    C2 N3 C4 C13 . . . . -179.6(3) ?
    N3 C4 C5 C6 . . . . 2.0(5) ?
    C13 C4 C5 C6 . . . . -178.1(3) ?
    N3 C4 C5 C7 . . . . -175.7(3) ?
    C13 C4 C5 C7 . . . . 4.2(5) ?
    C2 N1 C6 N4 . . . . -179.8(3) ?
    C2 N1 C6 C5 . . . . 1.0(4) ?
    C4 C5 C6 N4 . . . . 178.1(3) ?
    C7 C5 C6 N4 . . . . -4.1(5) ?
    C4 C5 C6 N1 . . . . -2.7(5) ?
    C7 C5 C6 N1 . . . . 175.0(3) ?
    C4 C5 C7 C8 . . . . 63.2(5) ?
    C6 C5 C7 C8 . . . . -114.4(4) ?
    C4 C5 C7 C12 . . . . -118.5(4) ?
    C6 C5 C7 C12 . . . . 63.9(4) ?
    C12 C7 C8 C9 . . . . -0.7(5) ?
    C5 C7 C8 C9 . . . . 177.6(3) ?
    C7 C8 C9 C10 . . . . -0.9(6) ?
    C8 C9 C10 C11 . . . . 1.3(6) ?
    C8 C9 C10 Cl1 . . . . -178.9(3) ?
    C9 C10 C11 C12 . . . . -0.1(6) ?
    Cl1 C10 C11 C12 . . . . -179.8(3) ?
    C10 C11 C12 C7 . . . . -1.6(5) ?
    C8 C7 C12 C11 . . . . 1.9(5) ?
    C5 C7 C12 C11 . . . . -176.4(3) ?
    N3 C4 C13 C14 . . . . 67.1(5) ?
    C5 C4 C13 C14 . . . . -112.8(4) ?
    C20 C15 C16 C17 . . . . -0.1(5) ?
    C21 C15 C16 C17 . . . . -179.3(3) ?
    C15 C16 C17 C18 . . . . 0.2(6) ?
    C16 C17 C18 C19 . . . . -0.2(6) ?
    C17 C18 C19 C20 . . . . 0.1(6) ?
    C18 C19 C20 N5 . . . . -179.8(3) ?
    C18 C19 C20 C15 . . . . 0.0(6) ?
    C22 N5 C20 C19 . . . . 10.9(6) ?
    C22 N5 C20 C15 . . . . -168.9(4) ?
    C16 C15 C20 C19 . . . . 0.0(5) ?
    C21 C15 C20 C19 . . . . 179.2(3) ?
    C16 C15 C20 N5 . . . . 179.9(3) ?
    C21 C15 C20 N5 . . . . -1.0(5) ?
    C16 C15 C21 O1 . . . . -11.5(5) ?
    C20 C15 C21 O1 . . . . 169.3(3) ?
    C16 C15 C21 O2 . . . . 165.7(3) ?
    C20 C15 C21 O2 . . . . -13.5(5) ?
    C20 N5 C22 O3 . . . . -2.3(6) ?
    C20 N5 C22 C23 . . . . 179.6(4) ?
    O3 C22 C23 C24 . . . . 44.3(8) ?
    N5 C22 C23 C24 . . . . -137.5(7) ?
loop_
    _geom_hbond_atom_site_label_D
    _geom_hbond_atom_site_label_H
    _geom_hbond_atom_site_label_A
    _geom_hbond_site_symmetry_A
    _geom_hbond_distance_DH
    _geom_hbond_distance_HA
    _geom_hbond_distance_DA
    _geom_hbond_angle_DHA
    N5 H5 O2 . 0.86 1.89 2.605(4) 140
    N2 H2A O3 6_565 0.86 2.15 2.977(4) 163
    N4 H4A N1 5_665 0.86 2.16 2.988(4) 163
    N3 H3 O1 7_555 0.86 1.80 2.660(4) 178
    C14 H14C O1 7_555 0.96 2.53 3.323(6) 140
    N2 H2B O2 7_555 0.86 1.91 2.746(4) 164
    N4 H4B O3 2_655 0.86 2.35 3.017(3) 134
data_global
_journal_date_recd_electronic     2011-08-12
_journal_date_accepted     2011-08-31
_journal_name_full     'Acta Crystallographica, Section E'
_journal_year     2011
_journal_volume     67
_journal_issue     10
_journal_page_first     o2567
_journal_page_last     o2567
_journal_paper_category     QO
_journal_coeditor_code     FF2025
_publ_contact_author_name     'Sampath Natarajan'
_publ_contact_author_address
;   Department of Advanced Technology Fusion,
    Konkuk University
    1 Hwayang-dong, Gwangjin-gu
    Seoul 143 701
    Republic of Korea
;
_publ_contact_author_email     sampath@konkuk.ac.kr
_publ_contact_author_fax     +82-2-444-6707
_publ_contact_author_phone     +82-2-450-4151
_publ_section_title
;
2,4-Diamino-5-(4-chlorophenyl)-6-ethylpyrimidin-1-ium 2-propanamidobenzoate
;
loop_
    _publ_author_name
    _publ_author_address
    'Natarajan, Sampath'
;
Department of Advanced Technology Fusion
Konkuk University
1 Hwayang-dong, Gwangjin-gu
Seoul 143 701
Republic of Korea
;
    'Mathews, Rita'
;
Department of Advanced Technology Fusion
Konkuk University
1 Hwayang-dong, Gwangjin-gu
Seoul 143 701
Republic of Korea
;
