# Supplementary material for: 2,4-Diamino-5-(4-chloro­phen­yl)-6-ethyl­pyrimidin-1-ium 2-propanamido­benzoate
Source: Acta Crystallogr Sect E Struct Rep Online. 2011 Sep 14;67(Pt 10):o2567. doi: 10.1107/S1600536811035501 (PMC3201463; doi:10.1107/S1600536811035501)
Supplement: Supplementary file 2 [file e-67-o2567-Isup2.hkl]

#
# h,k,l, Fc-squared, Fo-squared, sigma(Fo-squared) and status flag
#
data_I
_shelx_title ' 1 in C 2/c'
_shelx_refln_list_code          4
_shelx_F_calc_maximum      436.61
_exptl_crystal_F_000      1856.00
_reflns_d_resolution_high  0.7576
 
loop_
 _symmetry_equiv_pos_as_xyz
 'x, y, z'
 '-x, y, -z+1/2'
 'x+1/2, y+1/2, z'
 '-x+1/2, y+1/2, -z+1/2'
 '-x, -y, -z'
 'x, -y, z-1/2'
 '-x+1/2, -y+1/2, -z'
 'x+1/2, -y+1/2, z-1/2'
 
_cell_length_a    22.1439
_cell_length_b     9.4915
_cell_length_c    21.8441
_cell_angle_alpha  90.000
_cell_angle_beta   99.071
_cell_angle_gamma  90.000
 
_shelx_F_squared_multiplier     1.000
 
loop_
 _refln_index_h
 _refln_index_k
 _refln_index_l
 _refln_F_squared_calc
 _refln_F_squared_meas
 _refln_F_squared_sigma
 _refln_observed_status
   2   0   0     9412.30     9661.16    122.72 o
   4   0   0    30401.50    32874.45    259.49 o
   6   0   0     1203.29     1038.33     30.70 o
   8   0   0    28875.38    30110.50    209.52 o
  10   0   0    35566.82    40153.50    273.22 o
  12   0   0        0.50       -2.64     16.62 o
  14   0   0     1255.01     1048.87     50.15 o
  16   0   0     1574.81     1375.29    143.50 o
  18   0   0       62.91      134.32     50.47 o
  20   0   0       71.86       51.46     26.59 o
  22   0   0       23.23       -0.40     27.89 o
  24   0   0        1.64       29.38     30.70 o
  26   0   0      177.34      177.95     42.67 o
  28   0   0        0.39      112.82     53.44 o
   1   1   0      212.59      231.32      7.37 o
   3   1   0    21663.75    23376.29    108.53 o
   7   1   0     2586.91     2216.89     24.39 o
   9   1   0     5689.36     6075.32     48.05 o
  11   1   0       96.36      137.14     10.80 o
  13   1   0      366.19      455.38     21.17 o
  15   1   0     1444.98     1398.71     52.85 o
  17   1   0      186.90      205.49     24.00 o
  19   1   0      121.71      113.01     20.20 o
  21   1   0      224.49      235.64     26.58 o
  23   1   0        4.46       20.44     20.21 o
  25   1   0        0.14       23.88     22.22 o
  27   1   0       17.89       56.96     27.01 o
   2   2   0    22271.65    22446.82    108.82 o
   4   2   0    29675.60    33294.84    155.37 o
   8   2   0      749.85      856.01     17.95 o
  12   2   0     1384.31     1505.04     32.05 o
  14   2   0     3362.87     3423.71     62.70 o
  16   2   0      122.23      118.17     18.78 o
  18   2   0      102.34      100.06     20.55 o
  20   2   0        1.12       39.35     19.79 o
  22   2   0      242.65      216.09     27.10 o
  24   2   0       11.83       59.06     25.45 o
  26   2   0        2.24       57.15     27.41 o
   1   3   0       38.04       29.76      5.82 o
   3   3   0       32.07       28.95      6.09 o
   5   3   0     9075.23     9635.62     66.79 o
   7   3   0      209.02      212.46     11.12 o
   9   3   0     1205.19     1121.27     23.12 o
  11   3   0      112.30       98.29     10.77 o
  13   3   0      246.90      257.88     17.26 o
  15   3   0     1107.68     1133.11     38.82 o
  17   3   0       29.21       72.77     19.35 o
  19   3   0       31.43       37.65     20.51 o
  21   3   0      735.85      696.56     40.83 o
  23   3   0      132.05      132.95     26.38 o
  25   3   0        2.41       17.22     31.66 o
  27   3   0       10.68       62.62     36.88 o
   0   4   0    46794.67    49946.64    328.44 o
   2   4   0     3018.28     3309.00     35.92 o
   4   4   0     2238.02     1752.23     33.78 o
   6   4   0      727.34      544.32     16.46 o
   8   4   0      177.49      230.85     13.12 o
  10   4   0     1914.89     1559.59     30.37 o
  12   4   0      252.34      264.28     16.00 o
  14   4   0       97.95      116.16     16.20 o
  16   4   0      359.74      329.14     26.46 o
  18   4   0      955.81      854.47     39.92 o
  20   4   0        3.80       18.18     24.63 o
  22   4   0       51.34       90.93     29.19 o
  24   4   0       13.19       37.30     32.01 o
  26   4   0        0.05       17.14     36.42 o
   1   5   0      430.07      439.16     15.05 o
   5   5   0       23.03       52.89     11.36 o
   7   5   0       27.56       24.48     12.84 o
  11   5   0      365.79      363.20     18.63 o
  13   5   0      200.16      170.99     21.29 o
  17   5   0       13.17       53.51     23.89 o
  19   5   0       54.34       57.17     26.50 o
  21   5   0       26.90       30.59     27.30 o
  23   5   0        0.46       66.49     33.88 o
  25   5   0        4.46      -19.76     42.52 o
   0   6   0      329.17      381.15     22.68 o
   2   6   0      242.22      232.60     15.49 o
   4   6   0      450.10      513.09     21.75 o
   6   6   0      278.78      270.60     15.23 o
   8   6   0       14.66       41.11     12.11 o
  10   6   0       46.48       47.42     18.60 o
  12   6   0      812.99      782.12     36.80 o
  14   6   0      273.74      310.94     32.47 o
  16   6   0      175.84      150.07     55.42 o
  18   6   0        1.39      -30.06     36.13 o
  20   6   0      155.99      152.03     43.46 o
  22   6   0       14.04       37.64     39.47 o
  24   6   0        0.24       30.68     49.77 o
   1   7   0        2.59       17.19     15.62 o
   3   7   0        0.95       11.75     19.21 o
   5   7   0      494.58      482.76     32.62 o
   7   7   0      240.01      273.50     23.30 o
   9   7   0       69.95       76.61     20.57 o
  11   7   0       24.55       51.78     24.57 o
  13   7   0      565.93      537.10     41.21 o
  15   7   0       18.57       66.97     28.16 o
  17   7   0        1.07       30.66     48.49 o
  19   7   0        2.92      -23.04     84.12 o
  21   7   0       45.80       -7.89     39.70 o
  23   7   0        1.11       19.79     85.11 o
   0   8   0      166.30      124.70     45.52 o
   2   8   0      177.13      190.59     41.57 o
   4   8   0       35.40       56.57     36.19 o
   6   8   0      177.68      186.39     28.08 o
   8   8   0      217.58      239.99     30.23 o
  10   8   0       13.29       40.32     25.83 o
  12   8   0        2.21       36.95     54.43 o
  14   8   0       13.55       43.93     52.45 o
  16   8   0        3.64      -37.61     49.48 o
  18   8   0       31.10      160.33     61.36 o
  20   8   0       20.95      174.18     65.32 o
   1   9   0        5.54        4.46     38.60 o
   3   9   0      256.60      239.97     90.06 o
   5   9   0        3.00      118.75     60.37 o
   7   9   0       12.38       47.26     34.27 o
   9   9   0       49.76       97.47     34.27 o
  11   9   0       23.38       45.68     81.15 o
  13   9   0        3.54       94.07     51.46 o
  15   9   0        5.11       62.60     41.13 o
  17   9   0        8.00       73.24     63.34 o
   0  10   0       29.08       11.88     51.46 o
   2  10   0        0.00        5.76     38.01 o
   4  10   0      193.04      247.58     44.72 o
   6  10   0        0.08       66.36     38.32 o
   8  10   0       66.94      121.62     38.52 o
  10  10   0        3.45        8.77     39.11 o
  12  10   0        3.06       53.44     57.40 o
  14  10   0       16.52      120.74     67.30 o
   1  11   0        0.07      -23.36     42.67 o
   3  11   0       53.90       71.66     48.27 o
   5  11   0       61.17       24.32     43.94 o
   7  11   0       13.90       19.27     42.67 o
   9  11   0       32.71      -22.85     46.12 o
  11  11   0       15.85      116.78     71.26 o
  13  11   0        8.97      138.55     77.19 o
   0  12   0        5.83      -45.52     69.28 o
   2  12   0        0.00      -19.24     44.53 o
   4  12   0        0.59      -67.30     67.30 o
   6  12   0        2.59      -51.46     71.26 o
   8  12   0        1.74      -73.24     73.24 o
 -27   1   1       60.05       81.12     27.65 o
 -25   1   1        7.08       -2.15     22.70 o
 -23   1   1      122.94       96.15     23.78 o
 -21   1   1       29.36       33.96     20.82 o
 -19   1   1       16.75       16.79     18.50 o
 -17   1   1       58.17       75.79     17.21 o
 -15   1   1     3297.67     3219.26     90.85 o
 -13   1   1       74.59       69.31     10.78 o
 -11   1   1      565.19      538.19     16.40 o
  -9   1   1     5594.37     6117.65     62.70 o
  -7   1   1     3506.13     3676.78     34.24 o
  -5   1   1    51685.38    60760.40    260.76 o
  -1   1   1    39612.94    51465.71    241.99 o
   3   1   1     8348.61     8040.72     53.06 o
   5   1   1    21869.24    22845.73    125.00 o
   7   1   1      936.10     1091.64     20.03 o
   9   1   1     5454.11     5994.52     56.05 o
  11   1   1     3426.68     3273.59     42.74 o
  13   1   1      511.40      603.24     49.71 o
  15   1   1      105.43      183.44     26.00 o
  17   1   1       43.24       95.55     25.30 o
  19   1   1       81.08       85.82     19.76 o
  21   1   1      354.25      281.68     28.85 o
  23   1   1       24.25       86.50     23.45 o
  25   1   1        1.76      -21.91     21.91 o
 -28   2   1        0.28       93.03     53.44 o
 -26   2   1       36.23       74.98     28.13 o
 -24   2   1       26.95       56.63     24.44 o
 -22   2   1        9.10       52.66     21.73 o
 -20   2   1      190.90      162.32     23.65 o
 -18   2   1        3.61       35.41     17.35 o
 -16   2   1       23.97       19.21     16.64 o
 -14   2   1      118.37      105.08     13.00 o
 -12   2   1     4054.42     3771.84     43.97 o
 -10   2   1     4511.60     4906.88     48.39 o
  -8   2   1     9770.85     9894.05     69.84 o
  -6   2   1      500.25      614.74     14.46 o
  -4   2   1    74220.08    80850.37    397.15 o
  -2   2   1    19572.44    22000.35    107.48 o
   0   2   1    41259.38    42780.14    212.65 o
   2   2   1    25201.37    25225.00    125.25 o
   6   2   1     3880.29     3938.80     36.27 o
   8   2   1     5973.75     5505.43     47.11 o
  10   2   1      570.63      503.65     14.70 o
  12   2   1      582.97      506.24     19.73 o
  14   2   1     1099.59      910.14     38.75 o
  16   2   1       82.23       45.16     15.76 o
  18   2   1       57.18       83.43     19.59 o
  20   2   1     1490.00     1300.19     59.14 o
  22   2   1       13.38       38.23     22.39 o
  24   2   1      229.34      292.52     31.67 o
  26   2   1        0.65        4.43     38.37 o
 -27   3   1        1.56       36.34     44.49 o
 -25   3   1        0.65       29.22     30.72 o
 -23   3   1       60.20       62.90     24.69 o
 -21   3   1      187.56      162.68     33.14 o
 -19   3   1      168.26      145.15     23.27 o
 -17   3   1        2.26        9.29     20.57 o
 -15   3   1      114.56      133.66     30.27 o
 -13   3   1       15.65       26.38     10.87 o
  -9   3   1      330.11      342.65     14.15 o
  -7   3   1     3939.88     4165.34     43.01 o
  -3   3   1     4847.24     4838.09     41.42 o
  -1   3   1      164.54      104.32      7.50 o
   1   3   1     3790.96     3488.26     39.83 o
   3   3   1     2700.15     2258.74     25.81 o
   7   3   1     1787.66     1798.26     26.91 o
   9   3   1      432.60      414.31     15.05 o
  11   3   1     1753.19     1727.77     35.26 o
  13   3   1      546.51      586.23     23.19 o
  15   3   1      158.44      179.68     20.67 o
  17   3   1      462.69      383.59     27.54 o
  19   3   1        1.19       20.15     19.92 o
  21   3   1      193.01      313.14     31.40 o
  23   3   1        0.17       12.14     29.41 o
  25   3   1       18.90       60.54     41.25 o
  27   3   1        0.58       41.57     63.34 o
 -26   4   1        1.83       28.59     36.18 o
 -24   4   1        3.53       20.17     32.75 o
 -22   4   1        0.28        0.29     25.65 o
 -20   4   1      142.26      101.91     28.21 o
 -18   4   1      896.38      953.54     41.48 o
 -16   4   1       86.84      139.15     24.86 o
 -14   4   1       95.36       80.50     18.47 o
 -12   4   1     1380.10     1329.18     30.03 o
 -10   4   1       33.84       36.43     10.50 o
  -8   4   1     4562.76     4070.67     47.48 o
  -6   4   1       11.81       17.98      8.82 o
  -4   4   1     4490.65     4397.39     44.44 o
  -2   4   1      108.80       94.55      9.03 o
   0   4   1       44.00       29.79     10.75 o
   2   4   1      123.19      131.87      8.91 o
   4   4   1      639.31      638.07     16.07 o
   6   4   1     1120.83     1105.86     22.37 o
   8   4   1      198.51      240.05     13.61 o
  10   4   1      467.52      444.14     17.52 o
  14   4   1      382.99      319.07     20.71 o
  16   4   1      112.61      118.02     20.64 o
  18   4   1        8.55       28.53     23.13 o
  22   4   1        5.65       11.16     26.25 o
  24   4   1       27.59        2.32     30.73 o
  26   4   1        1.62       -1.79     34.84 o
 -25   5   1        2.73       25.31     35.23 o
 -23   5   1       47.56       81.27     32.28 o
 -21   5   1       13.63       39.67     27.58 o
 -19   5   1        2.05       65.34     27.02 o
 -17   5   1      128.64      189.68     28.87 o
 -15   5   1     1039.97     1125.58     50.38 o
 -13   5   1      712.30      547.36     25.87 o
 -11   5   1      133.31      134.64     14.13 o
  -9   5   1     1991.33     1722.94     33.71 o
  -7   5   1     1813.00     1844.47     33.11 o
  -5   5   1     1668.28     1716.82     30.09 o
  -3   5   1     3511.02     3858.52     44.40 o
  -1   5   1     2616.81     2521.14     34.34 o
   1   5   1       16.47       10.01      7.42 o
   3   5   1      244.46      194.68     11.33 o
   5   5   1       53.78       94.27      9.90 o
   7   5   1       42.79       39.76      9.04 o
   9   5   1       52.35       38.68     11.29 o
  11   5   1     1240.30     1175.34     33.49 o
  13   5   1     2205.73     2051.15     59.73 o
  15   5   1       80.27      111.84     24.91 o
  17   5   1      217.21      279.10     32.14 o
  19   5   1       12.24      -26.32     48.19 o
  21   5   1       65.30       72.54     29.82 o
  23   5   1       28.62      -17.15     35.41 o
  25   5   1        8.39       53.75     52.67 o
 -24   6   1       29.89       95.63     47.06 o
 -22   6   1      219.17      247.17     54.12 o
 -20   6   1       97.81      100.98     55.42 o
 -18   6   1       25.62       91.33     59.38 o
 -16   6   1      420.37      484.06     53.45 o
 -14   6   1        2.17       51.76     18.97 o
 -12   6   1     6249.75     5857.54     80.42 o
 -10   6   1      323.70      269.80     19.50 o
  -8   6   1      507.35      465.16     19.33 o
  -6   6   1        5.02       34.95     10.46 o
  -4   6   1     1600.15     1520.47     30.09 o
  -2   6   1        6.51        3.95      8.41 o
   0   6   1       70.49       69.35     13.27 o
   2   6   1     1337.01     1315.22     31.12 o
   4   6   1        0.24       20.55     10.47 o
   6   6   1       46.50       67.07     14.60 o
   8   6   1        1.32       38.73     15.45 o
  10   6   1       35.09       59.38     16.91 o
  12   6   1      398.34      364.61     38.82 o
  14   6   1       55.88       48.97     24.29 o
  16   6   1        4.66       47.79     41.57 o
  18   6   1        2.44       20.15     37.56 o
  20   6   1        3.60       27.20     40.58 o
  22   6   1       20.48       89.13     46.47 o
  24   6   1       26.05       91.05     89.07 o
 -23   7   1        0.21       95.06     50.88 o
 -21   7   1       92.66       97.07     43.02 o
 -19   7   1       27.77       16.47     98.97 o
 -17   7   1       45.95      106.88     44.54 o
 -15   7   1       48.22       17.70     26.43 o
 -13   7   1      104.76      135.82     28.39 o
 -11   7   1      161.01      192.77     23.72 o
  -9   7   1      551.36      649.30     58.80 o
  -7   7   1       57.23       77.19     21.47 o
  -5   7   1      105.26      131.35     21.82 o
  -3   7   1      134.79      191.63     20.10 o
  -1   7   1       10.47        9.75     19.43 o
   1   7   1        5.53       21.57     14.39 o
   3   7   1      769.18      737.12     31.68 o
   5   7   1      485.47      462.71     26.82 o
   7   7   1        0.02       11.06     15.68 o
   9   7   1      568.18      468.82     33.35 o
  11   7   1      243.93      193.47     32.14 o
  13   7   1      302.76      310.83     35.71 o
  17   7   1       34.43      123.12     49.48 o
  19   7   1        0.30       13.14     88.08 o
  21   7   1       18.28       92.59     46.76 o
  23   7   1        5.10      -81.15     81.15 o
 -18   8   1      148.82      237.52     67.30 o
 -16   8   1        2.44       57.40     35.51 o
 -14   8   1        6.21       36.82     31.47 o
 -10   8   1       50.94       75.78     31.86 o
  -8   8   1     1007.05      980.03     62.98 o
  -6   8   1       67.22       50.94     22.09 o
  -4   8   1       15.80       33.69     30.07 o
  -2   8   1        9.97      -12.46     25.19 o
   0   8   1       34.59       80.16     32.19 o
   2   8   1       39.84       73.09     22.98 o
   4   8   1       51.88       28.47     20.81 o
   6   8   1        2.78       32.73     23.39 o
   8   8   1       61.87       75.55     25.46 o
  10   8   1      200.55      216.39     29.99 o
  12   8   1      437.45      347.69     70.27 o
  14   8   1       15.57       77.19     34.99 o
  16   8   1       23.60       45.52     53.44 o
  18   8   1        0.08      -53.44     53.44 o
  20   8   1       25.42       95.01     67.30 o
 -19   9   1        3.78      -23.75     73.24 o
 -17   9   1        4.69       19.79     61.36 o
 -15   9   1       25.92       37.18     38.47 o
 -13   9   1        0.88       97.55     42.56 o
 -11   9   1       57.22      154.39     55.42 o
  -9   9   1       75.08      106.92     37.07 o
  -7   9   1      342.74      306.47     43.94 o
  -5   9   1      111.07      151.17     50.47 o
  -3   9   1        1.16       27.37     40.58 o
  -1   9   1       23.03       36.59     71.26 o
   1   9   1       60.19       65.61     33.50 o
   3   9   1       30.19       50.41     32.87 o
   5   9   1       89.74      129.07     37.61 o
   7   9   1       72.37      157.78     39.87 o
   9   9   1      212.69      210.73     35.24 o
  11   9   1      217.35      282.09     46.19 o
  13   9   1       14.59       89.66     37.71 o
  15   9   1       10.41       23.50     68.29 o
  17   9   1       18.61       91.05     65.32 o
  19   9   1       10.16      190.02     75.21 o
 -16  10   1       37.44      132.62     67.30 o
 -14  10   1        1.13       65.32     59.38 o
 -12  10   1       70.90      160.33     67.30 o
 -10  10   1        0.65       11.88     54.43 o
  -8  10   1        1.99       22.76     39.19 o
  -6  10   1        0.12      104.59     62.35 o
  -4  10   1      221.24      158.16     41.13 o
  -2  10   1       85.18      204.26     45.52 o
   0  10   1        9.18        1.83     55.42 o
   2  10   1      105.92       43.99     37.09 o
   4  10   1        7.17       11.06     39.11 o
   6  10   1      344.98      313.23     48.99 o
   8  10   1        5.30       16.91     38.32 o
  10  10   1       42.08      -19.79     45.52 o
  12  10   1       17.67       89.07     61.36 o
  14  10   1        0.03      -21.77     59.38 o
  16  10   1       12.15      -41.57     65.32 o
 -11  11   1       28.00       53.44     65.32 o
  -9  11   1       36.00      123.68     48.93 o
  -7  11   1       10.76       92.04     60.37 o
  -5  11   1        0.00       62.33     61.36 o
  -3  11   1       85.37       57.40     46.19 o
  -1  11   1       11.39       53.22     42.53 o
   1  11   1       38.02        8.91     43.39 o
   3  11   1        1.76       31.87     41.92 o
   5  11   1       81.39      172.47     82.14 o
   7  11   1       39.03       86.83     46.87 o
   9  11   1        0.33       74.23     78.18 o
  11  11   1        1.62       87.09     67.30 o
  13  11   1       33.43       75.21     73.24 o
  -8  12   1        4.87      -69.28     69.28 o
  -6  12   1       19.84      -69.28     69.28 o
  -4  12   1        0.19       17.81     75.21 o
   0  12   1        2.46       -5.04     46.12 o
   2  12   1        8.17       -9.90     65.32 o
   4  12   1        0.37      -11.88     73.24 o
   6  12   1        0.38      -29.69     69.28 o
 -28   0   2       65.39       95.96     60.37 o
 -26   0   2        0.36       32.23     33.76 o
 -24   0   2      867.62      759.95     61.39 o
 -20   0   2     1450.31     1307.18     67.90 o
 -18   0   2      144.81      145.04     27.99 o
 -16   0   2       76.67      142.42     25.86 o
 -14   0   2     2425.67     2470.69     72.62 o
  -8   0   2    12975.32    11432.68    119.90 o
  -6   0   2     8755.03     9386.44     84.36 o
  -4   0   2    15212.93    18761.45    130.27 o
   2   0   2     5562.14     7254.74     76.19 o
   4   0   2     6221.87     7291.89    118.76 o
   6   0   2      609.86      584.40     37.61 o
   8   0   2     1184.05     1233.40     41.92 o
  10   0   2     5681.49     6877.32    113.55 o
  12   0   2     3632.68     3843.80    147.46 o
  14   0   2        6.50       17.61     19.97 o
  16   0   2      999.81      754.29     47.52 o
  18   0   2      368.91      279.77     36.07 o
  20   0   2       16.08       10.01     25.08 o
  22   0   2       58.96       80.92     29.87 o
  24   0   2        6.86       27.71     32.19 o
  26   0   2       16.35       52.05     37.71 o
  28   0   2       19.03      122.72     59.38 o
 -29   1   2        0.11        5.94     53.44 o
 -27   1   2       16.19       48.55     27.68 o
 -25   1   2       32.91       30.16     22.08 o
 -23   1   2      163.32      163.73     26.32 o
 -21   1   2       39.45       45.55     20.84 o
 -19   1   2      110.00      129.18     20.70 o
 -17   1   2       91.88       54.33     16.55 o
 -15   1   2        2.41       14.43     14.28 o
 -13   1   2      422.38      370.56     14.78 o
 -11   1   2      320.27      315.70     12.90 o
  -9   1   2     1377.59     1188.13     21.83 o
  -7   1   2     6671.80     5477.99     47.09 o
  -5   1   2    23489.40    27003.36    129.93 o
  -3   1   2     4151.50     5260.32     35.76 o
  -1   1   2     4393.91     4881.09     42.56 o
   1   1   2     8090.23     9850.20     70.57 o
   3   1   2    16289.48    17107.39     86.34 o
   5   1   2    14985.27    17730.40     92.92 o
   7   1   2      511.79      629.70     16.07 o
   9   1   2     1113.25     1138.17     23.78 o
  11   1   2    11347.00    13067.07     99.08 o
  13   1   2        0.89        3.88     13.59 o
  15   1   2     1377.37     1325.07     41.92 o
  17   1   2      367.80      283.70     23.96 o
  19   1   2       68.73      140.83     39.71 o
  21   1   2      291.39      221.57     28.85 o
  23   1   2       44.72       82.59     26.98 o
  25   1   2       70.28       62.90     26.22 o
  27   1   2        5.63       70.53     40.00 o
 -28   2   2        2.39       57.09     44.07 o
 -26   2   2        3.44       50.01     28.00 o
 -24   2   2        0.00       29.71     23.85 o
 -22   2   2        0.01       -9.75     20.87 o
 -20   2   2       40.65       25.45     19.61 o
 -18   2   2      354.50      289.17     24.54 o
 -16   2   2      237.08      197.98     20.84 o
 -14   2   2       29.49       34.11     11.27 o
 -12   2   2     1374.33     1176.47     25.07 o
 -10   2   2      609.77      706.17     18.48 o
  -6   2   2    12989.03    13739.46     83.25 o
  -2   2   2    67977.95    76957.47    574.63 o
   0   2   2     7746.32     8020.31     66.01 o
   2   2   2       85.08      101.14      6.53 o
   4   2   2      248.48      284.03      9.42 o
   6   2   2      345.17      372.58     11.61 o
   8   2   2     2111.15     2355.73     35.60 o
  10   2   2      244.49      224.46     10.97 o
  12   2   2       95.10      109.79     16.13 o
  14   2   2      181.04      162.12     18.11 o
  16   2   2      531.88      522.21     29.51 o
  18   2   2       44.00       52.70     18.03 o
  20   2   2        0.09      -19.00     19.49 o
  22   2   2       39.33       50.55     22.99 o
  24   2   2      174.43      200.00     30.23 o
  26   2   2        0.45       80.26     34.58 o
 -27   3   2        2.15       68.70     37.19 o
 -25   3   2        0.78       29.19     25.53 o
 -23   3   2      185.75      197.05     36.03 o
 -21   3   2       50.59       65.58     23.62 o
 -19   3   2      238.73      283.40     27.00 o
 -17   3   2       48.87       55.57     21.14 o
 -15   3   2       90.99      109.76     16.95 o
 -13   3   2      482.95      475.22     18.56 o
 -11   3   2     1305.50     1401.94     28.30 o
  -9   3   2     4591.57     4405.57     48.31 o
  -7   3   2       32.32       37.25      7.59 o
  -5   3   2     4871.85     4525.56     42.89 o
  -3   3   2    35274.16    39008.28    184.41 o
  -1   3   2    16758.59    15177.94     85.83 o
   5   3   2      461.28      363.58     11.69 o
   7   3   2     1184.36     1308.28     23.35 o
   9   3   2     2039.76     2048.70     31.25 o
  11   3   2      697.77      662.37     19.13 o
  13   3   2      151.19      171.07     18.52 o
  15   3   2       90.87       99.06     18.91 o
  17   3   2       22.10       69.92     25.43 o
  19   3   2      140.44      160.18     24.36 o
  21   3   2       74.41      107.61     27.93 o
  23   3   2       58.24       63.72     32.23 o
  25   3   2        0.00      -14.33     31.87 o
  27   3   2       15.84       37.61     65.32 o
 -26   4   2        7.90        6.26     32.25 o
 -24   4   2       14.86       11.55     30.35 o
 -20   4   2       49.15       63.39     21.54 o
 -18   4   2       14.38       19.22     20.24 o
 -16   4   2       43.45       54.56     20.89 o
 -14   4   2      546.64      442.32     23.05 o
 -12   4   2      517.03      405.92     18.64 o
 -10   4   2      488.14      648.82     20.67 o
  -8   4   2      592.56      456.47     17.71 o
  -6   4   2    14480.93    13441.79    101.94 o
  -4   4   2     7861.45     6494.58     58.48 o
  -2   4   2     3843.34     4540.15     43.41 o
   0   4   2       99.94       75.95      7.63 o
   2   4   2     2467.54     2274.78     34.02 o
   4   4   2     4036.67     4493.49     42.98 o
   6   4   2     1750.13     1825.18     28.54 o
   8   4   2     9278.65     9228.48     74.94 o
  10   4   2       87.48      113.40     11.58 o
  12   4   2     2546.05     2798.84     48.95 o
  14   4   2        6.05       16.36     15.87 o
  16   4   2      520.59      550.94     47.43 o
  18   4   2        0.10       41.52     26.20 o
  20   4   2      436.35      544.24     66.27 o
  22   4   2       89.69       84.28     29.99 o
  24   4   2        2.94        8.07     31.93 o
  26   4   2        9.07        2.70     49.77 o
 -25   5   2        8.18       22.30     47.93 o
 -21   5   2      130.58      130.45     31.19 o
 -19   5   2        0.01       -4.89     24.63 o
 -17   5   2       79.56       78.19     26.43 o
 -15   5   2      900.71      765.62     31.48 o
 -13   5   2      835.66      794.09     30.03 o
 -11   5   2      351.05      408.53     19.62 o
  -9   5   2      429.30      481.96     19.59 o
  -7   5   2      411.43      413.56     17.24 o
  -5   5   2     2688.28     2328.36     35.43 o
  -3   5   2      355.22      361.03     14.72 o
  -1   5   2       53.95       51.87      8.76 o
   1   5   2      324.81      328.35     14.90 o
   3   5   2      452.05      447.00     17.02 o
   5   5   2      762.67      721.15     18.81 o
   7   5   2        7.00       14.87      8.58 o
   9   5   2     3385.34     2978.16     50.23 o
  11   5   2     2424.92     2206.39     45.44 o
  13   5   2      204.34      281.13     25.25 o
  15   5   2        0.12       36.01     23.32 o
  17   5   2      188.83      248.42     34.29 o
  21   5   2       49.90       77.48     72.25 o
  23   5   2       52.14       -9.72     43.15 o
  25   5   2        1.89      122.72     91.05 o
 -24   6   2       69.04      179.97    171.21 o
 -22   6   2       18.94      109.75     41.00 o
 -20   6   2       23.58      102.67     49.05 o
 -18   6   2        6.23       15.83     31.26 o
 -14   6   2     1210.81     1076.34     44.85 o
 -12   6   2      799.16      772.11     31.47 o
 -10   6   2     1583.01     1277.71     32.25 o
  -6   6   2       16.41       22.83     10.41 o
  -4   6   2       98.19      115.32     15.79 o
  -2   6   2      551.83      733.78     20.57 o
   0   6   2     1437.12     1272.19     30.94 o
   2   6   2      407.79      455.82     20.15 o
   4   6   2      138.99      120.58     19.14 o
   6   6   2      186.92      249.15     20.08 o
   8   6   2      151.71      191.58     27.43 o
  10   6   2      381.58      417.95     26.96 o
  12   6   2     3408.83     2813.63    124.33 o
  14   6   2      116.13      148.19     29.54 o
  16   6   2       77.95      114.69     35.07 o
  18   6   2      101.88      123.54     40.27 o
  22   6   2        6.37       18.43     42.52 o
  24   6   2       10.31      104.90     98.97 o
 -23   7   2       47.32      154.57     56.33 o
 -21   7   2       60.59       66.60     45.40 o
 -19   7   2       32.71        7.92     60.37 o
 -17   7   2        6.82       57.40     38.01 o
 -15   7   2      209.25      307.19     34.21 o
 -13   7   2       92.61       76.16     30.70 o
 -11   7   2     1382.35     1158.04     50.60 o
  -7   7   2      752.18      903.34     70.63 o
  -5   7   2        0.07       26.12     12.68 o
  -3   7   2      453.75      466.97     21.83 o
  -1   7   2      755.56      780.57     34.00 o
   1   7   2       39.45       66.28     22.28 o
   3   7   2      736.17      797.63     33.15 o
   5   7   2       34.18       72.90     17.42 o
   7   7   2        0.46       11.62     20.57 o
   9   7   2       20.21       45.26     19.20 o
  11   7   2       39.46      100.82     26.55 o
  13   7   2       38.92       84.26     27.70 o
  15   7   2      236.14      193.33     48.49 o
  17   7   2        0.09        0.25     36.97 o
  19   7   2        5.25       15.61     42.11 o
  21   7   2        0.03        9.18     42.25 o
  23   7   2        4.78       85.11     95.01 o
 -20   8   2       69.95       31.67     53.44 o
 -18   8   2       10.15      -51.46     51.46 o
 -16   8   2        2.32       10.89     34.99 o
 -14   8   2       23.42       71.05     33.50 o
 -12   8   2       53.88       74.35     44.54 o
 -10   8   2      546.58      620.35     41.73 o
  -8   8   2       64.41      126.82     26.56 o
  -6   8   2      124.33       75.49     29.87 o
  -4   8   2        8.29       48.41     37.61 o
  -2   8   2        7.15       32.66     30.79 o
   0   8   2       25.98       43.03     35.34 o
   2   8   2      113.30      104.73     24.26 o
   4   8   2       18.98       45.05     28.81 o
   6   8   2      110.18       67.44     24.63 o
   8   8   2      516.40      476.57     38.08 o
  10   8   2        0.11       27.50     25.78 o
  12   8   2      203.24      253.27     76.20 o
  14   8   2       75.85      133.97     39.72 o
  16   8   2        0.50       74.21     41.13 o
  18   8   2      129.28      171.65     51.36 o
  20   8   2        2.22       95.06     66.31 o
 -17   9   2       16.21      136.57     61.36 o
 -13   9   2        8.75      -41.57     45.52 o
 -11   9   2        1.17       74.82     38.47 o
  -9   9   2      165.43      123.44     38.47 o
  -7   9   2        1.17       21.65     34.27 o
  -5   9   2        3.32        8.23     42.56 o
  -3   9   2        6.39       -0.43     32.66 o
  -1   9   2        2.87       24.74     34.99 o
   1   9   2       11.20        2.64     30.91 o
   3   9   2        0.01       -0.36     30.41 o
   5   9   2      359.66      404.73     71.26 o
   7   9   2        1.46       -3.03     26.60 o
   9   9   2       97.43      120.95     30.28 o
  11   9   2       38.68      108.61     40.58 o
  13   9   2        2.85       69.42     38.32 o
  15   9   2       80.99       42.85     39.87 o
  17   9   2       11.27       35.63     59.38 o
  19   9   2       17.62       27.71     75.21 o
 -14  10   2       22.70      120.74     59.38 o
 -12  10   2       18.74       95.01     59.38 o
 -10  10   2       18.16      101.74     41.92 o
  -8  10   2        1.38       85.11     39.19 o
  -6  10   2       58.80       43.91     38.01 o
  -4  10   2       67.90      111.27     51.46 o
  -2  10   2       33.48        9.40     36.31 o
   0  10   2       30.85       31.89     37.48 o
   2  10   2        6.08       32.57     49.48 o
   4  10   2        3.28       13.47     41.57 o
   6  10   2       43.24        6.01     71.26 o
   8  10   2      218.84      284.80     66.31 o
  10  10   2        8.55       17.81     57.40 o
  12  10   2       46.57       55.42     55.42 o
  14  10   2       11.28      -35.63     39.19 o
  16  10   2       86.90      219.71     77.19 o
 -13  11   2        6.78      -29.69     63.34 o
 -11  11   2       30.25      124.70     73.24 o
  -9  11   2       42.40       52.53     59.38 o
  -7  11   2        3.81       85.98     99.96 o
  -5  11   2        4.56       98.48     42.67 o
  -3  11   2       13.71       52.92     48.49 o
  -1  11   2       27.96       32.54     44.72 o
   1  11   2       20.41        3.69     41.71 o
   3  11   2        5.38       -6.04     41.36 o
   5  11   2       23.32       62.55     41.71 o
   7  11   2        0.02       31.30     45.47 o
   9  11   2        4.25       75.21     65.32 o
  11  11   2        0.22       61.36     71.26 o
  13  11   2       34.22       59.38     71.26 o
  -8  12   2       11.58      -31.67     75.21 o
  -6  12   2        0.42       21.77     71.26 o
  -4  12   2        6.01       17.81     73.24 o
  -2  12   2       31.36       23.75     51.79 o
   0  12   2       48.38        3.23     53.44 o
   2  12   2       15.60       43.55     75.21 o
   4  12   2        6.16      110.84     75.21 o
   6  12   2        3.06      -37.61     79.17 o
 -29   1   3        1.39        0.00     57.40 o
 -27   1   3        0.68       13.77     24.24 o
 -25   1   3        0.01       17.38     22.10 o
 -23   1   3        1.78        3.83     22.02 o
 -21   1   3      117.85      173.20     31.71 o
 -19   1   3        1.09       25.80     17.15 o
 -17   1   3      110.93      111.73     17.25 o
 -15   1   3      481.80      538.50     26.93 o
 -13   1   3     3951.09     3557.47     44.00 o
 -11   1   3       21.60       36.44      8.21 o
  -9   1   3    12294.63    11885.04     80.26 o
  -5   1   3      931.08      945.11     16.23 o
  -3   1   3    44913.07    51794.98    239.54 o
  -1   1   3    27680.58    30066.48    170.06 o
   1   1   3     4976.10     5151.80     43.79 o
   5   1   3      114.82      120.62      6.68 o
   7   1   3       35.58       22.26      7.28 o
   9   1   3     6103.05     5572.32     56.30 o
  11   1   3     8396.73     8215.60     74.48 o
  13   1   3        5.41       38.70     15.02 o
  15   1   3        4.25       40.72     15.52 o
  17   1   3       10.42       53.95     19.43 o
  19   1   3      655.81      843.57     40.00 o
  21   1   3      112.08       87.85     23.12 o
  23   1   3        0.53       32.02     21.82 o
  25   1   3        0.26       22.13     28.28 o
  27   1   3        2.93       74.21     33.76 o
 -28   2   3        0.03       33.47     39.59 o
 -26   2   3        0.00       19.53     25.68 o
 -24   2   3      197.68      162.26     27.26 o
 -22   2   3      107.89       78.48     39.34 o
 -20   2   3       33.58       29.55     23.43 o
 -18   2   3       62.11       80.74     18.17 o
 -16   2   3      377.10      388.67     36.28 o
 -14   2   3     2594.77     2344.71     43.23 o
 -12   2   3      758.71      791.51     25.82 o
 -10   2   3     2227.89     1950.75     30.85 o
  -8   2   3     1754.33     1691.01     26.64 o
  -6   2   3     6740.06     6852.45     53.43 o
  -4   2   3   127652.63   140618.39    648.11 o
  -2   2   3     2118.95     1993.73     22.02 o
   0   2   3    16248.07    18513.88    123.44 o
   2   2   3     6877.16     8099.18     59.63 o
   4   2   3    31135.78    33355.35    158.91 o
   6   2   3     5776.87     6922.31     52.65 o
  10   2   3      135.19      157.24     12.54 o
  12   2   3     1713.51     1712.07     34.87 o
  14   2   3       24.61       62.83     16.55 o
  16   2   3       23.72       15.58     15.60 o
  18   2   3      750.62      618.80     34.24 o
  20   2   3      297.37      249.79     27.17 o
  22   2   3       51.16       36.20     30.28 o
  24   2   3       13.77      -11.37     43.27 o
  26   2   3      117.54      189.07     40.30 o
 -27   3   3        6.67       53.66     36.00 o
 -25   3   3       19.14       29.65     25.73 o
 -23   3   3        5.54       22.74     21.45 o
 -21   3   3       12.02       27.28     29.43 o
 -19   3   3       77.35      112.27     22.06 o
 -17   3   3      435.79      312.03     25.25 o
 -15   3   3     1864.49     1669.67     61.47 o
 -13   3   3      226.15      268.86     15.72 o
 -11   3   3       56.92       64.44     10.66 o
  -9   3   3      896.05      957.30     22.55 o
  -7   3   3     2179.88     2200.56     31.70 o
  -5   3   3     6255.58     6877.97     56.19 o
  -3   3   3       47.65       56.11      8.46 o
   1   3   3       66.83       99.71     10.36 o
   3   3   3     1438.63     1410.89     22.27 o
   5   3   3     6815.19     7628.04     56.81 o
   7   3   3    13546.63    14094.45     90.84 o
   9   3   3     2274.08     2571.15     35.07 o
  11   3   3      379.79      460.74     19.48 o
  13   3   3      227.00      241.13     27.75 o
  15   3   3     2358.16     2270.28     55.16 o
  17   3   3       10.61       22.42     18.54 o
  19   3   3        5.26       57.54     25.15 o
  21   3   3      220.04      234.06     35.52 o
  23   3   3       40.26       48.63     36.51 o
  25   3   3        1.30       61.23     36.12 o
  27   3   3        2.62       43.55     65.32 o
 -26   4   3        6.14       47.75     35.30 o
 -24   4   3      108.59      155.85     36.00 o
 -20   4   3        6.64       40.20     24.11 o
 -18   4   3     1308.04     1210.48     45.36 o
 -16   4   3     1382.19     1390.22     46.33 o
 -14   4   3     1453.44     1389.36     37.02 o
 -12   4   3       27.73       37.45     11.51 o
 -10   4   3       22.70       17.91     17.10 o
  -8   4   3      822.33      788.94     21.99 o
  -6   4   3     1300.62     1199.72     24.79 o
  -4   4   3      380.05      422.04     22.93 o
  -2   4   3      175.10      238.34     10.71 o
   0   4   3      102.33      101.81      7.42 o
   2   4   3      352.34      395.10     11.16 o
   4   4   3     3089.15     2928.26     35.29 o
   6   4   3       36.31       45.76      8.49 o
   8   4   3      150.88      152.17     11.74 o
  10   4   3       64.24       36.84      9.73 o
  12   4   3        6.07        7.96     18.86 o
  14   4   3      437.28      420.43     33.60 o
  16   4   3       41.74       84.31     26.40 o
  18   4   3      897.25      702.93     46.36 o
  20   4   3       36.53       36.87     28.29 o
  22   4   3       95.86       69.12     31.57 o
  24   4   3        3.43       35.01     31.04 o
 -25   5   3        5.50      -18.36     33.36 o
 -23   5   3        0.99       57.37     50.39 o
 -21   5   3       90.71      102.70     28.92 o
 -19   5   3        0.07       30.30     25.50 o
 -17   5   3       21.49       41.44     19.96 o
 -15   5   3       45.93       47.84     18.12 o
 -13   5   3       16.65       46.47     14.02 o
 -11   5   3     1634.36     1451.69     33.37 o
  -9   5   3     3948.44     3846.45     51.42 o
  -7   5   3      270.58      222.21     14.54 o
  -5   5   3      291.01      269.06     14.03 o
  -3   5   3     3342.02     3348.39     41.08 o
  -1   5   3     4792.54     5356.59     49.83 o
   1   5   3        0.08       16.92      6.93 o
   3   5   3      378.48      378.35     18.55 o
   5   5   3      293.25      316.69     13.38 o
   7   5   3      152.62      141.15     13.90 o
   9   5   3     1632.86     1581.90     37.46 o
  11   5   3       34.19       78.63     17.39 o
  13   5   3     1154.84     1222.92     70.85 o
  15   5   3      137.33      151.29     29.15 o
  17   5   3      150.59      195.40     39.44 o
  19   5   3      295.47      329.03     48.70 o
  21   5   3       40.49       40.26     39.21 o
  23   5   3       18.34       53.05     44.31 o
  25   5   3       21.75      -27.71     85.11 o
 -24   6   3       39.50      154.01    109.85 o
 -22   6   3       22.41       48.26     31.62 o
 -18   6   3       31.90      105.35     28.70 o
 -16   6   3       34.07       94.32     31.43 o
 -14   6   3      225.66      260.07     39.71 o
 -12   6   3      754.72      606.12     25.48 o
 -10   6   3      270.42      365.18     19.92 o
  -8   6   3        6.60       29.36     11.00 o
  -6   6   3     2202.65     1824.23     34.56 o
  -4   6   3       15.23       32.49     10.89 o
  -2   6   3       26.19       18.54     15.71 o
   0   6   3      571.14      560.76     21.71 o
   2   6   3      897.04     1001.78     35.01 o
   4   6   3     1368.60     1360.19     40.54 o
   6   6   3      338.94      262.09     21.05 o
   8   6   3     1208.20     1142.00     39.70 o
  10   6   3       57.50       32.52     23.14 o
  12   6   3      981.43      875.11     46.47 o
  14   6   3      168.98      158.62     29.82 o
  16   6   3      108.79      110.84     39.94 o
  18   6   3        2.68       -4.63     37.35 o
  20   6   3        0.06       52.55     38.66 o
  22   6   3        2.72       11.52     59.38 o
  24   6   3        9.41      -87.09     87.09 o
 -21   7   3       16.31       49.48     51.46 o
 -19   7   3        6.34       51.46     51.46 o
 -17   7   3       80.13      158.35     55.42 o
 -15   7   3       27.26       81.81     34.64 o
 -13   7   3       14.68       66.86     46.51 o
 -11   7   3      208.43      271.87     36.09 o
  -9   7   3       42.41       40.35     24.35 o
  -7   7   3       81.32       63.22     14.91 o
  -5   7   3      119.54      142.30     16.47 o
  -3   7   3       54.30       45.36     18.05 o
  -1   7   3        9.80       36.03     16.21 o
   1   7   3       54.40       77.30     15.39 o
   3   7   3      155.25      211.82     21.11 o
   5   7   3        8.58       12.50     15.79 o
   7   7   3     1195.33     1065.73     41.51 o
   9   7   3     1852.80     1627.50     52.29 o
  13   7   3        7.70       70.49     36.57 o
  15   7   3        3.10      -52.45     65.32 o
  17   7   3       50.15      144.64     41.31 o
  19   7   3       39.42       69.80     46.06 o
  21   7   3        0.78      101.32     86.10 o
  23   7   3       22.46      138.55    102.93 o
 -22   8   3       15.13       17.81     63.34 o
 -20   8   3       10.85       21.77     57.40 o
 -18   8   3       33.87      -49.48     49.48 o
 -16   8   3       23.73       18.68     33.50 o
 -14   8   3        0.00      -29.29     29.29 o
 -12   8   3      127.55       85.95     26.18 o
 -10   8   3       22.34        1.61     23.11 o
  -8   8   3      150.06      109.79     31.28 o
  -6   8   3       21.21       15.07     27.05 o
  -4   8   3       15.23       22.90     23.75 o
  -2   8   3       36.21       41.48     30.70 o
   0   8   3       93.40      146.82     26.98 o
   2   8   3       50.79       52.56     22.68 o
   4   8   3      625.24      636.64     42.06 o
   6   8   3      333.58      255.77     31.52 o
   8   8   3      125.94      115.43     24.59 o
  10   8   3      638.16      573.72     43.03 o
  12   8   3      157.69      165.21     32.44 o
  14   8   3      200.75      252.70     43.70 o
  16   8   3       44.51       89.13     45.52 o
  18   8   3        5.43      -18.03     43.28 o
  20   8   3        1.42       -4.83     50.81 o
 -19   9   3        0.46      -31.67     63.34 o
 -15   9   3        9.77       45.52     51.46 o
 -13   9   3        5.92       67.30     51.46 o
 -11   9   3      118.40      155.31     40.52 o
  -9   9   3       15.26        0.80     49.48 o
  -7   9   3        7.54       47.79     34.27 o
  -5   9   3      236.02      274.94     44.72 o
  -3   9   3      136.96      143.80     39.87 o
  -1   9   3       13.81       -3.96     34.99 o
   1   9   3       10.42       -4.95     34.99 o
   3   9   3       21.55       44.84     32.10 o
   5   9   3       38.11      -17.12     25.21 o
   7   9   3      118.28      119.80     29.93 o
   9   9   3      223.22      219.91     34.96 o
  11   9   3        0.00       12.57     79.17 o
  13   9   3        3.82       84.92     42.26 o
  15   9   3       11.39       13.86     53.44 o
  17   9   3       15.24       87.09     59.38 o
 -12  10   3       21.74       37.61     55.42 o
 -10  10   3        4.16       41.83     41.13 o
  -8  10   3      137.00      156.34     43.12 o
  -6  10   3       25.12        8.83     52.45 o
  -4  10   3       78.27       66.49     41.13 o
  -2  10   3       56.13       19.79     36.39 o
   0  10   3       10.24       50.76     35.67 o
   2  10   3        0.14       51.94     62.35 o
   4  10   3       59.09       68.80     34.91 o
   6  10   3       41.76       44.69     53.44 o
   8  10   3       54.91       94.79     44.07 o
  10  10   3        3.17       29.69     55.42 o
  12  10   3       13.80      119.12     50.05 o
  14  10   3        6.53       58.31     42.67 o
  -9  11   3       33.14      143.86    118.76 o
  -7  11   3        1.86       96.87     45.34 o
  -5  11   3       44.37       93.82     45.34 o
  -3  11   3        0.19       48.35     44.07 o
  -1  11   3        3.50       53.38     43.32 o
   1  11   3       50.83       39.69     86.10 o
   3  11   3        0.00       11.88     60.37 o
   5  11   3       17.40      -21.77    120.74 o
   7  11   3        9.63       20.98    102.93 o
   9  11   3        6.76      144.49     69.28 o
  11  11   3        0.90      158.35     71.26 o
  -8  12   3        0.03       13.86     75.21 o
  -6  12   3       11.51       59.38     75.21 o
  -4  12   3        9.72        0.00     71.26 o
  -2  12   3        5.65      -53.44     63.34 o
   0  12   3       15.71       17.90     48.15 o
   2  12   3       14.65      -27.71     71.26 o
   4  12   3        1.28       -3.96     71.26 o
   6  12   3        0.01       17.81     75.21 o
 -28   0   4        3.67       79.17     39.19 o
 -26   0   4      166.94      126.82     39.11 o
 -24   0   4      197.07      182.73     38.47 o
 -22   0   4        8.69       38.48     29.87 o
 -20   0   4      173.08      186.75     33.24 o
 -18   0   4      261.08      271.00     34.91 o
 -16   0   4      168.17      111.46     27.71 o
 -14   0   4       20.92        0.18     12.67 o
 -12   0   4     2737.91     2779.15     53.60 o
 -10   0   4     3966.26     4060.50     62.42 o
  -8   0   4       77.54      155.25     19.86 o
  -4   0   4   103385.25    99108.62    580.02 o
   0   0   4     1763.47     1433.66     24.99 o
   2   0   4    25437.95    29440.27    197.62 o
   4   0   4    69294.89    73612.16    448.43 o
   6   0   4     2652.52     2047.27     34.85 o
   8   0   4     3611.54     4558.35     54.99 o
  10   0   4       51.70       71.41     17.12 o
  12   0   4     3491.07     3867.36     93.27 o
  14   0   4      610.93      533.95     38.01 o
  16   0   4        4.02        4.49     21.77 o
  18   0   4        0.33       41.92     28.76 o
  20   0   4        1.86        4.95     27.99 o
  22   0   4       68.53       71.26     34.99 o
  24   0   4       33.34       78.11     39.59 o
 -27   1   4        3.54       47.62     27.79 o
 -25   1   4       17.44       60.63     28.21 o
 -23   1   4       19.39        6.90     20.98 o
 -21   1   4      114.48       76.16     19.84 o
 -19   1   4       58.38       42.46     17.55 o
 -17   1   4       10.17       18.61     17.14 o
 -15   1   4       68.47       83.95     12.56 o
 -13   1   4      731.84      757.35     21.07 o
 -11   1   4     1141.80     1479.94     29.30 o
  -9   1   4      738.58      932.53     20.53 o
  -7   1   4     1859.81     2101.16     27.74 o
  -5   1   4    25984.48    29001.87    141.45 o
  -3   1   4   190631.16   193807.34   1151.68 o
   1   1   4    11655.29    12478.67     70.15 o
   3   1   4      503.43      467.52     11.63 o
   5   1   4     5326.18     5688.11     44.83 o
   7   1   4    18950.13    21037.93    115.15 o
   9   1   4      251.73      229.22     14.61 o
  11   1   4     7847.72     8325.30     78.32 o
  13   1   4      548.91      469.37     25.11 o
  15   1   4      864.01      799.66     34.47 o
  17   1   4      261.75      279.07     25.02 o
  19   1   4      142.51      159.46     23.32 o
  21   1   4       39.43       53.47     27.99 o
  23   1   4      304.61      283.96     29.92 o
  25   1   4        3.40       24.99     23.86 o
  27   1   4        5.36       70.38     41.13 o
 -28   2   4        2.00      -45.52     51.46 o
 -26   2   4       21.78       68.35     27.01 o
 -24   2   4        4.98       29.56     23.42 o
 -22   2   4       17.63       56.35     22.13 o
 -20   2   4      234.56      262.93     26.57 o
 -18   2   4      265.54      286.32     27.80 o
 -16   2   4       31.37       51.43     15.29 o
 -14   2   4      293.66      260.36     15.53 o
 -12   2   4     1113.99     1099.66     25.48 o
 -10   2   4        3.90       -5.57      8.04 o
  -8   2   4      148.77      156.69     10.72 o
  -6   2   4      938.33      952.90     19.33 o
  -4   2   4    11052.86    12016.83     74.50 o
  -2   2   4    15740.47    16674.11     89.57 o
   0   2   4     4749.74     5294.50     56.60 o
   2   2   4     3438.12     3299.42     49.47 o
   4   2   4     9541.10     9516.99     62.38 o
   6   2   4    36363.14    40694.36    245.34 o
   8   2   4      609.88      681.31     16.71 o
  14   2   4      576.04      758.00     40.57 o
  16   2   4       13.35       20.32     15.87 o
  18   2   4        7.07       11.35     17.65 o
  20   2   4       22.18       38.31     20.20 o
  22   2   4        7.06       14.52     25.14 o
  24   2   4        8.35      -14.70     26.93 o
  26   2   4        2.46       49.18     33.74 o
 -27   3   4       16.09       24.71     46.85 o
 -25   3   4        1.14      -16.96     24.44 o
 -23   3   4        0.05       16.30     23.43 o
 -21   3   4        4.22       40.64     21.19 o
 -19   3   4       21.92       27.51     20.34 o
 -17   3   4       31.99        9.23     19.71 o
 -15   3   4      461.30      435.24     22.53 o
 -13   3   4       14.29       41.43     10.91 o
 -11   3   4     3754.75     4134.72     62.55 o
  -9   3   4     1035.58     1164.82     25.55 o
  -7   3   4     1129.24     1056.05     23.91 o
  -5   3   4     7882.85     9190.14     67.68 o
  -3   3   4    13791.72    15261.76     90.87 o
  -1   3   4        0.39        0.33      6.28 o
   1   3   4        5.22       13.43      8.19 o
   3   3   4      307.27      267.11     11.57 o
   5   3   4     2014.07     1645.68     32.74 o
   7   3   4     7521.85     6603.90     56.12 o
   9   3   4     9085.97    10123.54     77.30 o
  11   3   4      233.80      213.65     15.44 o
  13   3   4        7.49       -5.56     18.86 o
  15   3   4       41.63       69.15     18.37 o
  17   3   4      388.34      337.19     38.56 o
  19   3   4        0.53       34.27     24.47 o
  21   3   4      456.33      403.32     41.59 o
  23   3   4       97.71       85.72     39.51 o
  25   3   4       17.88       28.67     36.90 o
  27   3   4       21.73       73.24     67.30 o
 -26   4   4      199.93      274.40     60.94 o
 -24   4   4       17.81       -0.25     23.07 o
 -22   4   4       94.68       58.38     22.93 o
 -20   4   4       46.92       37.04     21.75 o
 -16   4   4     2520.03     2406.41     51.62 o
 -14   4   4      215.06      257.40     20.20 o
 -12   4   4     1042.39      899.91     25.79 o
 -10   4   4      899.17     1025.61     26.48 o
  -8   4   4     4958.09     4510.64     51.69 o
  -4   4   4     5277.11     5199.29     56.14 o
  -2   4   4      680.23      744.37     16.77 o
   0   4   4     5041.94     5121.50     64.03 o
   2   4   4     3261.01     3411.93     54.78 o
   4   4   4        7.59       12.72      8.01 o
   6   4   4        3.02        3.27      8.70 o
   8   4   4      285.48      339.61     14.81 o
  10   4   4     1422.80     1301.96     32.29 o
  12   4   4        1.00        6.58     15.29 o
  14   4   4       79.85       97.36     25.04 o
  16   4   4        7.84       19.95     22.37 o
  18   4   4        3.21       29.08     23.11 o
  20   4   4       47.21       77.71     30.23 o
  22   4   4        1.96       13.92     29.47 o
  24   4   4        1.26       38.69     43.15 o
 -25   5   4      126.63      158.54     38.40 o
 -23   5   4      101.59      124.97     32.82 o
 -21   5   4      353.50      317.09     38.16 o
 -19   5   4       37.39       56.61     21.84 o
 -17   5   4        7.75       22.03     20.02 o
 -15   5   4     2036.48     1748.57     47.59 o
 -13   5   4        1.04       11.61     14.75 o
 -11   5   4      568.51      580.60     22.71 o
  -9   5   4        1.69       34.22     12.84 o
  -7   5   4     3242.74     2847.89     46.12 o
  -3   5   4     3139.00     3165.53     39.21 o
  -1   5   4     2569.59     2527.90     31.22 o
   1   5   4      462.95      494.57     17.75 o
   3   5   4      329.09      311.29     18.04 o
   5   5   4     1213.85     1242.12     37.18 o
   7   5   4     3293.14     2916.73     66.57 o
   9   5   4       58.11       75.10     15.71 o
  13   5   4       87.03      101.23     29.79 o
  15   5   4       18.48       43.22     33.24 o
  19   5   4        3.02       19.79     51.46 o
  21   5   4       24.49        9.51     58.39 o
  23   5   4       50.64       64.51     43.94 o
 -24   6   4       22.43       71.19     35.45 o
 -22   6   4       81.16      136.05     34.61 o
 -20   6   4        0.81        9.30     36.06 o
 -18   6   4      122.84      108.08     28.63 o
 -16   6   4       51.95       49.07     21.15 o
 -14   6   4      177.94      213.63     21.74 o
 -12   6   4     1655.44     1445.51     36.48 o
 -10   6   4        1.74       19.93     14.75 o
  -8   6   4      782.11      667.34     23.18 o
  -6   6   4        7.09       16.44     11.48 o
  -4   6   4      100.04      112.97     13.77 o
  -2   6   4       14.51       21.74     15.63 o
   0   6   4     3526.01     3544.73     63.74 o
   2   6   4      658.38      665.90     29.73 o
   4   6   4     1024.42     1049.00     37.70 o
   6   6   4      317.01      299.23     27.14 o
   8   6   4      376.60      458.64     29.71 o
  10   6   4      244.21      253.93     28.28 o
  12   6   4        9.49       44.36     23.30 o
  14   6   4      151.93      212.30     45.52 o
  18   6   4       47.72       72.98     42.11 o
  20   6   4       79.07       80.33     71.26 o
  22   6   4        6.77      107.26     48.70 o
 -23   7   4        0.29       91.05     61.36 o
 -21   7   4       19.02       45.52     53.44 o
 -19   7   4        4.52       21.77     45.52 o
 -17   7   4        2.67       30.83     32.69 o
 -15   7   4       22.79      102.88     32.87 o
 -13   7   4      491.29      520.11     35.95 o
 -11   7   4      938.21      723.49     42.84 o
  -9   7   4      613.21      546.13     26.81 o
  -7   7   4       40.94       56.50     17.49 o
  -5   7   4        4.67        5.30     14.87 o
  -3   7   4      356.48      338.08     23.86 o
  -1   7   4       10.30        9.07     15.81 o
   1   7   4       84.14       81.10     18.08 o
   3   7   4      265.90      217.27     21.95 o
   5   7   4       11.19       49.31     17.87 o
   7   7   4      649.20      604.65     36.85 o
   9   7   4     2179.98     1985.56     58.14 o
  11   7   4       25.52       26.26     25.27 o
  13   7   4       32.00       69.17     26.42 o
  15   7   4      111.38       78.94     60.37 o
  17   7   4        3.58        9.83     39.87 o
  19   7   4       34.00      108.95     46.44 o
  21   7   4        4.22       54.23     46.11 o
 -20   8   4        0.16      126.68     59.38 o
 -18   8   4        1.54       33.65     51.46 o
 -16   8   4        8.00      -28.46     28.46 o
 -14   8   4       91.45       95.20     36.91 o
 -12   8   4      211.72      230.30     32.29 o
 -10   8   4       38.09       48.76     30.70 o
  -8   8   4       68.61       88.08     32.19 o
  -6   8   4      186.32      125.21     33.50 o
  -4   8   4       14.70       43.95     27.71 o
  -2   8   4       16.69       30.05     32.74 o
   0   8   4        6.01       43.24     24.36 o
   2   8   4      391.57      316.64     27.88 o
   4   8   4      146.26      145.48     23.16 o
   6   8   4      518.00      494.03     33.31 o
   8   8   4      236.56      203.60     26.64 o
  10   8   4      440.12      455.54     39.90 o
  12   8   4       66.15      120.86     30.37 o
  14   8   4       54.69      159.93     50.29 o
  16   8   4        0.25      -11.14     40.58 o
  18   8   4       44.51      123.38     47.55 o
  20   8   4        0.62      107.45     70.27 o
 -17   9   4        1.46       35.63     51.46 o
 -15   9   4       16.71       71.26     55.42 o
 -13   9   4        7.23       55.42     49.48 o
 -11   9   4        1.04      -30.91     30.91 o
  -9   9   4      130.30      167.42     40.58 o
  -7   9   4      368.74      352.31     63.34 o
  -5   9   4       59.22       80.68     34.24 o
  -3   9   4       21.56       12.54     59.38 o
  -1   9   4       21.32       40.00     33.24 o
   1   9   4        1.99      -34.60     46.51 o
   3   9   4      254.83      335.10     64.99 o
   5   9   4      137.25      209.34     73.60 o
   7   9   4      135.85      229.16     33.74 o
   9   9   4       85.96      123.50     32.37 o
  11   9   4      110.11      223.96     79.17 o
  13   9   4        4.30       34.47     55.42 o
  15   9   4       57.96       91.05     61.36 o
  17   9   4       39.76       -5.94     61.36 o
 -16  10   4       49.06      120.74     67.30 o
 -14  10   4        2.68       47.50     55.42 o
 -12  10   4        1.20      -33.65     47.50 o
 -10  10   4       26.89      116.78     61.36 o
  -8  10   4        9.90      113.48     41.71 o
  -6  10   4        4.34       35.19     41.57 o
  -4  10   4        8.74       25.62     36.91 o
  -2  10   4       29.05       75.51     37.71 o
   0  10   4       21.39       50.47     34.99 o
   2  10   4        3.39       53.44     37.79 o
   4  10   4       15.23      -18.71     51.46 o
   6  10   4       37.97       53.59     36.91 o
   8  10   4      186.71      204.90     47.52 o
  10  10   4        8.01       14.47    111.83 o
  12  10   4        0.04       74.21     57.40 o
  14  10   4        2.18      104.17     79.17 o
  16  10   4       15.71      134.60     73.24 o
 -11  11   4        1.08      130.64     69.28 o
  -9  11   4       34.88       31.92     65.32 o
  -7  11   4        8.86       70.01     50.47 o
  -5  11   4        0.42       15.55     38.89 o
  -3  11   4        0.67       17.78     56.41 o
  -1  11   4        0.52      -13.71     38.52 o
   1  11   4        1.25       23.40     42.26 o
   3  11   4       12.98       67.39     58.39 o
   5  11   4        7.46       60.27     43.55 o
   7  11   4        3.70      -11.50    100.95 o
   9  11   4       18.35       21.77     51.46 o
  -4  12   4        1.65       87.09     73.24 o
   0  12   4       19.38       45.52     69.28 o
   2  12   4        1.78        5.94     75.21 o
   4  12   4        0.80      -33.65     75.21 o
   6  12   4        1.01      104.90     81.15 o
 -27   1   5       57.53      106.57     30.41 o
 -25   1   5       85.32      108.10     26.14 o
 -23   1   5        0.38       34.68     20.71 o
 -21   1   5       42.53       52.75     20.28 o
 -19   1   5      118.24      113.11     21.12 o
 -17   1   5        0.57        0.47     18.15 o
 -15   1   5     2200.74     2193.52     47.94 o
 -13   1   5      889.11      984.27     32.31 o
 -11   1   5      577.82      607.54     19.11 o
  -9   1   5    14645.79    14378.10     94.67 o
  -7   1   5    15429.83    14305.28    126.79 o
  -3   1   5    54322.31    61362.87    266.27 o
  -1   1   5     2808.23     3507.23     31.14 o
   1   1   5     2220.62     2528.62     26.95 o
   3   1   5     9105.50     8200.16     57.68 o
   5   1   5     2374.34     3025.49     33.07 o
   7   1   5     3646.99     4429.97     41.98 o
   9   1   5     4734.96     5250.51     46.50 o
  11   1   5      455.09      427.22     19.49 o
  13   1   5        1.46        4.46     16.71 o
  15   1   5     1601.24     1468.01     46.28 o
  17   1   5     1055.95     1083.40     42.88 o
  19   1   5       90.43      128.54     22.52 o
  21   1   5      169.49      162.01     24.42 o
  23   1   5        6.84       -5.56     22.52 o
  25   1   5        0.00       36.32     31.22 o
  27   1   5       70.98      173.15     49.67 o
 -28   2   5        2.32      112.82     57.40 o
 -26   2   5        5.70       52.83     25.53 o
 -24   2   5       51.05       74.71     26.43 o
 -22   2   5       64.59      101.41     22.57 o
 -20   2   5      201.16      195.88     24.60 o
 -18   2   5      650.47      700.61     34.75 o
 -16   2   5      159.05      114.61     18.39 o
 -14   2   5      248.66      251.17     20.06 o
 -12   2   5     1086.43     1069.59     25.90 o
  -8   2   5     6598.31     6081.38     55.45 o
  -6   2   5    16828.10    18676.63    118.91 o
  -4   2   5    29782.88    33175.93    162.10 o
  -2   2   5      403.19      283.07      9.24 o
   0   2   5     4435.35     4223.66     40.37 o
   2   2   5      984.91      901.90     25.40 o
   4   2   5      663.07      697.98     14.32 o
   6   2   5      151.34      148.04     14.90 o
   8   2   5     1798.83     2121.75     30.03 o
  10   2   5       14.80       42.16      9.83 o
  12   2   5      100.67      133.02     16.42 o
  14   2   5       98.97       74.96     17.04 o
  16   2   5      186.93      163.71     21.55 o
  18   2   5     2502.20     2301.58     63.18 o
  20   2   5      242.52      266.53     33.35 o
  22   2   5       55.65       94.44     28.94 o
  24   2   5       23.00       -2.03     31.40 o
  26   2   5       72.06      157.02     39.16 o
 -27   3   5        0.39       20.45     40.66 o
 -25   3   5       18.38       37.70     25.04 o
 -23   3   5       95.26      154.09     26.66 o
 -21   3   5        8.91       18.67     21.20 o
 -19   3   5       63.75       96.69     21.19 o
 -17   3   5       68.03       70.22     19.67 o
 -15   3   5       10.07       25.58     13.10 o
 -13   3   5        5.55        8.22     10.83 o
 -11   3   5        0.41       -0.63     10.33 o
  -9   3   5     4766.24     4405.32     50.15 o
  -7   3   5    22140.36    22296.40    141.90 o
  -5   3   5     1096.25     1179.86     22.35 o
  -3   3   5     1520.28     1817.07     25.10 o
  -1   3   5     3851.92     3996.22     42.23 o
   1   3   5     1103.28      972.64     27.09 o
   3   3   5     5683.95     5799.26     55.75 o
   5   3   5     1079.46     1056.10     19.21 o
   7   3   5     4034.88     4382.69     45.15 o
   9   3   5     3293.58     3503.18     42.45 o
  11   3   5      746.13      656.87     23.50 o
  13   3   5       48.66       52.54     16.18 o
  15   3   5      160.77      216.75     35.69 o
  17   3   5       26.93       46.52     23.28 o
  19   3   5      333.92      203.22     34.34 o
  21   3   5      394.37      323.12     38.81 o
  23   3   5        0.51       42.50     31.04 o
  25   3   5        3.91       47.65     37.68 o
 -26   4   5        5.48       33.33     35.38 o
 -24   4   5      118.14      155.66     29.35 o
 -22   4   5      108.48      112.66     24.21 o
 -20   4   5       19.08       54.98     27.43 o
 -18   4   5        0.65        8.58     19.62 o
 -16   4   5     1911.50     1718.95     44.45 o
 -14   4   5      403.88      396.96     21.26 o
 -12   4   5      390.11      352.00     20.06 o
 -10   4   5        0.83       12.66     12.98 o
  -8   4   5      714.85      801.38     22.60 o
  -6   4   5    12831.64    13346.61     94.43 o
  -4   4   5      552.93      533.11     16.32 o
   0   4   5      963.65      832.44     18.81 o
   2   4   5     1229.01     1185.91     33.20 o
   4   4   5     2549.96     2915.72     41.29 o
   6   4   5      957.34     1077.87     25.36 o
   8   4   5      277.44      273.21     16.56 o
  10   4   5      560.70      597.06     22.87 o
  12   4   5      344.06      295.15     23.08 o
  14   4   5        3.83        6.87     20.32 o
  16   4   5       48.91       45.60     27.97 o
  18   4   5       29.13       62.80     29.05 o
  20   4   5      902.29      827.56     67.60 o
  22   4   5        1.63      -36.87     36.87 o
  24   4   5       50.18       22.06     45.77 o
 -25   5   5       41.63      122.71     45.25 o
 -23   5   5        3.95      -26.47     30.62 o
 -21   5   5      138.59      197.71     29.58 o
 -19   5   5      147.22      185.26     26.25 o
 -17   5   5        2.17       28.49     18.13 o
 -15   5   5     3277.05     2884.32     57.68 o
  -9   5   5      313.75      371.63     17.96 o
  -7   5   5       14.81       30.97     10.64 o
  -5   5   5     3949.70     3597.39     45.04 o
  -3   5   5       20.72       32.80      8.28 o
  -1   5   5      520.71      471.88     17.97 o
   1   5   5      155.45      150.46     16.22 o
   3   5   5        6.49        6.97     12.58 o
   5   5   5      268.59      344.64     21.59 o
   7   5   5      748.03      747.41     32.85 o
   9   5   5      151.23      138.88     17.68 o
  11   5   5        3.46       22.04     19.02 o
  13   5   5       12.28       29.45     26.07 o
  15   5   5       55.09      112.93     38.32 o
  17   5   5        1.78       15.04     34.64 o
  19   5   5       77.69      -26.30     58.39 o
  21   5   5       37.80       16.87     40.46 o
  23   5   5        0.11      -13.27     43.76 o
 -24   6   5       78.45      128.93     36.53 o
 -22   6   5        0.18       56.93     30.20 o
 -20   6   5        0.21       35.63     43.39 o
 -18   6   5        3.39       20.63     26.85 o
 -16   6   5      104.25      123.30     20.18 o
 -14   6   5      411.42      455.75     31.13 o
 -12   6   5        0.19       36.37     18.15 o
 -10   6   5      689.88      542.83     24.87 o
  -8   6   5     1042.23     1119.81     32.95 o
  -6   6   5       57.50       47.82     12.70 o
  -4   6   5      584.71      546.90     23.61 o
  -2   6   5      435.02      396.09     23.72 o
   0   6   5       31.55       22.04     14.85 o
   2   6   5     1275.29     1107.26     37.89 o
   4   6   5      137.82      177.95     19.44 o
   6   6   5       34.79       41.10     26.86 o
   8   6   5      387.02      437.10     27.92 o
  10   6   5      262.44      289.42     31.62 o
  12   6   5      459.34      493.30     49.09 o
  14   6   5       45.27      118.76     52.45 o
  16   6   5       89.67       82.45     39.44 o
  18   6   5      107.27      130.83     40.88 o
  20   6   5       15.16       36.55    101.94 o
  22   6   5        4.58      -13.59     71.26 o
 -23   7   5        0.04        7.92     61.36 o
 -21   7   5        0.53        1.98     51.46 o
 -19   7   5        4.58       -5.94     45.52 o
 -17   7   5        6.28       25.70     29.87 o
 -15   7   5       27.21       30.33     23.11 o
 -13   7   5        4.82       50.34     19.87 o
 -11   7   5      267.59      245.45     24.38 o
  -9   7   5        2.66        1.30     15.10 o
  -7   7   5        8.38       12.74     17.71 o
  -5   7   5       10.35       -0.01     16.04 o
  -3   7   5        4.73       36.68     15.62 o
  -1   7   5      798.75      850.55     35.62 o
   1   7   5       56.33       84.99     18.29 o
   3   7   5      415.73      368.43     27.17 o
   5   7   5      495.20      491.96     31.34 o
   7   7   5      571.11      450.31     32.57 o
   9   7   5      403.71      381.36     30.60 o
  11   7   5      100.58       99.30     27.52 o
  13   7   5      203.61      272.79     41.44 o
  15   7   5        0.05       51.20     51.46 o
  17   7   5      115.20      127.70     79.17 o
  19   7   5       10.21       52.49     42.56 o
  21   7   5       21.35       21.26     87.09 o
 -22   8   5        2.57       35.63     61.36 o
 -18   8   5        8.81       75.21     53.44 o
 -16   8   5        0.08       26.87     32.87 o
 -14   8   5      145.22      162.52     36.39 o
 -12   8   5       42.08       73.20     76.20 o
 -10   8   5        7.64       50.13     72.25 o
  -8   8   5       53.91      124.85     36.31 o
  -6   8   5        2.98       57.31     29.29 o
  -4   8   5        4.60       -2.46     22.98 o
  -2   8   5       12.68       11.02     17.80 o
   0   8   5       41.82       76.10     21.69 o
   2   8   5       41.37       77.98     20.81 o
   4   8   5       46.76       84.69     22.96 o
   6   8   5       23.83       58.30     23.72 o
   8   8   5       29.27       58.06     22.85 o
  10   8   5       30.96       63.06     27.78 o
  12   8   5        0.04       45.40     28.39 o
  14   8   5        8.50       -0.95     69.28 o
  16   8   5        5.78        2.17     45.52 o
  18   8   5        0.82        3.36     50.47 o
  20   8   5       34.96       91.05     91.05 o
 -15   9   5      168.32      136.57     57.40 o
 -13   9   5       16.84       19.79     43.55 o
 -11   9   5        0.15        8.08     34.24 o
  -9   9   5       53.92      102.24     38.32 o
  -7   9   5      184.94      209.48     42.26 o
  -5   9   5       89.81       56.81     32.69 o
  -3   9   5       14.78       -2.65     32.87 o
  -1   9   5       46.55       80.94     32.87 o
   1   9   5       40.46       57.95     26.08 o
   3   9   5      175.44      120.20     30.20 o
   5   9   5       95.32       82.23     28.08 o
   7   9   5        4.79       32.28     48.20 o
   9   9   5      262.87      245.06     40.52 o
  11   9   5      132.15      117.29     37.71 o
  13   9   5       19.37      -42.58     47.50 o
  15   9   5        3.04       37.61     65.32 o
  17   9   5        3.73      156.37     69.28 o
 -16  10   5        0.08      140.53     63.34 o
 -14  10   5        6.49      -37.61     55.42 o
 -12  10   5        1.94      112.82     49.48 o
 -10  10   5        8.91       74.89    128.66 o
  -8  10   5        5.33       30.23     38.01 o
  -6  10   5       52.17      111.01     41.13 o
  -4  10   5        0.33      -16.61     52.45 o
  -2  10   5       12.44       28.22     35.67 o
   0  10   5        0.16       -9.71     36.31 o
   2  10   5        0.64      -13.40     36.31 o
   4  10   5        2.36      -39.19     39.19 o
   6  10   5        7.28      -35.16     38.47 o
   8  10   5        1.06        3.88     30.37 o
  10  10   5        1.48      -14.12     62.35 o
  12  10   5       10.62      -34.92     37.61 o
  14  10   5        0.82       77.19     91.05 o
 -11  11   5        9.37       70.58     48.93 o
  -9  11   5        2.03       -1.23     45.52 o
  -7  11   5        0.21       35.63     93.03 o
  -5  11   5       24.09       -9.62     92.04 o
  -3  11   5        7.32      -37.79     37.79 o
  -1  11   5        2.75      -19.00     64.33 o
   1  11   5        3.28       44.54     46.19 o
   3  11   5        0.97       77.62     45.47 o
   5  11   5        0.15        4.21     43.32 o
   7  11   5        2.70      -16.57     45.34 o
   9  11   5        1.85       55.42     67.30 o
  11  11   5        0.75      136.57     79.17 o
   2  12   5       21.47       45.52     73.24 o
   4  12   5        2.00      -25.73     79.17 o
 -28   0   6        0.28       48.36     44.19 o
 -26   0   6        0.02       25.27     37.35 o
 -24   0   6      162.35       83.36     57.40 o
 -22   0   6      848.59     1097.87    108.86 o
 -18   0   6      716.15      715.12     53.44 o
 -16   0   6      186.31      168.78     27.27 o
 -14   0   6      454.94      399.71     24.63 o
 -12   0   6     1331.18     1288.60     40.11 o
 -10   0   6     1599.70     1656.63     41.51 o
  -8   0   6     6625.42     5577.53     73.82 o
  -4   0   6     1510.88     1560.00     31.74 o
  -2   0   6     1216.00     1264.28     27.78 o
   0   0   6     1733.49     2017.09     36.04 o
   2   0   6      616.61      683.77     22.45 o
   4   0   6     1937.45     2391.55     42.66 o
   6   0   6    10310.66    11387.44    111.37 o
   8   0   6     1288.67     1170.19     31.41 o
  10   0   6      746.37      689.37     23.60 o
  12   0   6       42.09       52.91     20.44 o
  14   0   6      194.25      203.48     64.33 o
  16   0   6      566.07      391.41     38.47 o
  18   0   6       24.01       18.69     24.73 o
  20   0   6      234.54      283.74     47.50 o
  22   0   6       18.09       48.30     55.42 o
  24   0   6        0.03       28.05     36.31 o
  26   0   6      109.30      135.99     55.42 o
 -27   1   6        2.44       23.16     29.14 o
 -25   1   6        0.07       45.69     24.63 o
 -23   1   6       16.23       22.55     25.14 o
 -21   1   6       44.80       43.27     24.00 o
 -19   1   6      308.75      253.49     25.10 o
 -17   1   6       66.22       70.90     17.61 o
 -15   1   6      664.03      659.77     26.56 o
 -13   1   6     1027.21      840.19     28.18 o
 -11   1   6       46.84       41.37      9.87 o
  -9   1   6     3154.03     2352.41     33.87 o
  -7   1   6     4907.07     5045.71     47.88 o
  -5   1   6    10842.88     9778.34     67.39 o
  -3   1   6     8169.54     7128.39     76.28 o
  -1   1   6     7786.83     9237.91     61.52 o
   5   1   6      641.37      661.25     16.53 o
   7   1   6       50.07       54.53     11.08 o
   9   1   6       24.58       47.18     10.57 o
  11   1   6     3398.61     3496.55     62.82 o
  13   1   6      831.70      868.09     33.83 o
  15   1   6      979.45      998.92     43.14 o
  17   1   6     2877.48     2999.80     71.78 o
  19   1   6       41.09       27.84     19.53 o
  21   1   6        2.16       -2.05     21.26 o
  23   1   6       41.31       70.70     30.18 o
  25   1   6       11.52        8.27     32.66 o
  27   1   6       35.41       -5.94     61.36 o
 -28   2   6        6.99       -9.90     53.44 o
 -26   2   6       27.49       23.02     28.36 o
 -24   2   6        0.07        5.33     22.65 o
 -22   2   6       76.38       33.32     21.08 o
 -20   2   6        0.53       27.24     20.71 o
 -18   2   6      715.33      722.50     35.04 o
 -16   2   6       28.43       45.14     13.82 o
 -14   2   6      424.98      376.43     18.15 o
 -10   2   6     1204.11     1262.64     27.06 o
  -8   2   6     5386.80     4389.36     47.26 o
  -6   2   6      662.31      631.41     17.02 o
  -4   2   6      622.76      531.22     17.11 o
   0   2   6    12417.45    14930.79     86.18 o
   2   2   6     1966.19     2050.81     25.64 o
   4   2   6     1551.12     1660.76     24.66 o
   6   2   6     6949.06     8205.40     64.66 o
   8   2   6     5415.76     6294.80     57.14 o
  10   2   6     1151.01     1094.68     28.60 o
  12   2   6      271.12      270.43     20.17 o
  14   2   6      809.99      821.44     34.01 o
  16   2   6       18.08       61.13     18.50 o
  18   2   6      632.04      564.94     34.95 o
  20   2   6      108.81      119.48     28.99 o
  22   2   6        0.40       61.72     29.77 o
  24   2   6       21.29        4.26     52.79 o
  26   2   6        4.77       35.82     43.94 o
 -27   3   6       11.84       31.51     27.87 o
 -25   3   6        4.52       10.81     23.51 o
 -23   3   6        0.31        7.92     21.84 o
 -21   3   6        0.01      -15.90     19.12 o
 -19   3   6       61.28       58.24     20.87 o
 -17   3   6       89.26      137.06     25.00 o
 -15   3   6       94.80      112.90     15.29 o
 -13   3   6      872.71      768.60     24.73 o
 -11   3   6       46.88       57.38     11.10 o
  -9   3   6      604.60      610.80     19.95 o
  -7   3   6     1202.89     1188.01     25.29 o
  -5   3   6     3786.84     3833.40     41.79 o
  -3   3   6    11712.82    12069.31     78.52 o
  -1   3   6      417.83      419.94     13.78 o
   1   3   6     1026.85     1065.99     29.86 o
   3   3   6     5509.23     5115.97     53.75 o
   5   3   6    19877.46    21660.11    123.26 o
   9   3   6     1495.76     1784.39     30.80 o
  11   3   6      294.60      306.50     17.53 o
  13   3   6      917.79      926.09     44.94 o
  15   3   6      684.08      707.18     42.66 o
  17   3   6     1373.15     1283.83     59.31 o
  19   3   6       26.29       71.56     28.18 o
  21   3   6       59.61       54.22     28.87 o
  25   3   6       85.48      130.48     36.63 o
 -26   4   6        9.51       79.36     29.97 o
 -24   4   6        1.57       15.84     24.96 o
 -22   4   6       37.14       11.27     21.60 o
 -20   4   6        0.33        1.67     19.87 o
 -18   4   6       58.95       46.65     19.99 o
 -16   4   6      647.54      536.85     30.72 o
 -14   4   6      772.43      699.75     25.69 o
 -12   4   6       39.99       37.83     12.17 o
 -10   4   6        8.49       19.33     14.67 o
  -8   4   6       18.07        9.71      9.75 o
  -6   4   6     1223.87     1009.36     24.19 o
  -4   4   6      130.98      175.79     11.66 o
  -2   4   6     2974.88     2755.59     56.97 o
   0   4   6      360.84      330.64     19.39 o
   2   4   6     3767.08     3803.88     61.77 o
   4   4   6     1932.95     1778.28     32.20 o
   6   4   6     2399.30     2152.92     51.08 o
   8   4   6     1353.47     1378.31     52.92 o
  10   4   6      161.06      124.59     21.14 o
  12   4   6      154.15      112.52     32.57 o
  14   4   6       51.27       64.18     25.52 o
  16   4   6       28.32       -3.55     22.54 o
  18   4   6       17.82       19.06     37.62 o
  20   4   6       48.61        9.52     38.05 o
  22   4   6       32.06       99.89     43.17 o
  24   4   6       25.70       44.33     83.13 o
 -25   5   6       38.43       -3.63     31.44 o
 -23   5   6        0.50       26.82     26.89 o
 -21   5   6       45.13       67.94     24.62 o
 -19   5   6       70.09       97.27     23.65 o
 -17   5   6        9.31       23.57     17.57 o
 -15   5   6     1801.37     1478.37     42.36 o
 -13   5   6      400.04      478.96     31.87 o
 -11   5   6       79.66       90.10     12.98 o
  -9   5   6       97.58       98.55     12.87 o
  -7   5   6      804.46      650.23     21.69 o
  -5   5   6      200.99      214.41     13.82 o
  -1   5   6     1189.11     1030.79     24.61 o
   1   5   6      925.61      987.42     36.57 o
   3   5   6     2612.88     2642.19     55.43 o
   5   5   6      136.56      198.45     19.32 o
   7   5   6      352.50      333.15     28.57 o
   9   5   6     2114.02     1994.54     62.75 o
  11   5   6      517.20      426.54     39.89 o
  13   5   6       82.65      129.96     50.47 o
  17   5   6      215.61      242.83     45.63 o
  19   5   6       94.84       31.23     63.34 o
  21   5   6      150.78      113.62     47.59 o
  23   5   6       72.78      128.08     52.36 o
 -24   6   6        4.02       25.11     34.03 o
 -22   6   6       11.49       49.66     45.30 o
 -20   6   6       13.36       43.51     29.97 o
 -18   6   6        1.68       52.11     29.71 o
 -16   6   6       40.94       75.38     19.69 o
 -14   6   6       59.79      103.60     19.32 o
 -12   6   6      125.23      169.09     23.04 o
 -10   6   6     1641.56     1419.33     87.08 o
  -8   6   6      285.53      308.54     19.82 o
  -4   6   6      242.29      319.72     22.52 o
  -2   6   6      232.89      220.70     20.51 o
   0   6   6     2201.75     2163.96     94.56 o
   2   6   6       92.28      165.35     18.60 o
   4   6   6     1779.46     1505.11     45.46 o
   6   6   6      578.72      631.82     32.02 o
   8   6   6       51.08       86.52     20.86 o
  10   6   6       35.13       48.20     22.96 o
  12   6   6      287.31      308.44     32.31 o
  14   6   6      233.77      222.62     60.37 o
  16   6   6       85.94      146.03     43.28 o
  18   6   6        4.99       -0.59     33.05 o
  20   6   6        0.73       80.65     43.46 o
  22   6   6        0.16       -8.06     43.02 o
 -23   7   6       35.12       51.46     55.42 o
 -21   7   6        4.63      -11.88     51.46 o
 -19   7   6        0.63       46.66     76.20 o
 -15   7   6      143.62       97.97     26.08 o
 -13   7   6      427.42      421.54     29.83 o
 -11   7   6       59.61       74.08     25.45 o
  -9   7   6      495.07      541.13     29.80 o
  -7   7   6        0.07        5.98     33.14 o
  -5   7   6       89.52       79.10     17.91 o
  -3   7   6      145.33       98.41     18.72 o
  -1   7   6        0.66       17.62     16.42 o
   1   7   6      481.10      435.14     29.07 o
   3   7   6      413.73      408.08     28.83 o
   5   7   6     1157.68     1173.76     46.18 o
   7   7   6      628.71      537.75     43.24 o
   9   7   6      749.19      677.35     55.14 o
  11   7   6      382.83      307.87     34.80 o
  13   7   6      164.79      141.82     29.99 o
  15   7   6       37.90      116.25     40.88 o
  19   7   6        0.68       74.63     45.40 o
  21   7   6        2.06       83.13     89.07 o
 -22   8   6        2.68       23.75     65.32 o
 -20   8   6        0.16       -7.92     51.46 o
 -18   8   6       54.08      102.93     55.42 o
 -16   8   6       43.06       58.51     85.11 o
 -14   8   6       28.18       25.73     43.55 o
 -12   8   6       16.30       10.11     31.83 o
 -10   8   6      172.74      153.83     37.07 o
  -8   8   6       11.18       39.44     21.14 o
  -6   8   6       68.87       83.49     19.53 o
  -4   8   6      339.00      311.03     25.81 o
  -2   8   6      125.89      150.85     28.28 o
   0   8   6      319.48      262.35     26.47 o
   2   8   6      849.47      760.62     39.03 o
   4   8   6      312.72      297.13     29.16 o
   6   8   6      706.47      672.75     39.22 o
  10   8   6        5.37       -6.78     27.12 o
  12   8   6      144.34      150.29     47.55 o
  14   8   6       33.12       79.92     42.26 o
  16   8   6       14.52       39.30     89.07 o
  18   8   6       52.71       66.75     81.15 o
  20   8   6       33.80      122.72     93.03 o
 -17   9   6        9.51      -43.55     43.55 o
 -15   9   6        0.98        1.98     47.50 o
 -13   9   6       77.89      148.45     57.40 o
 -11   9   6        2.15       29.35     86.10 o
  -9   9   6       17.38       20.04     33.50 o
  -7   9   6       65.32       69.17     60.37 o
  -5   9   6       50.05       10.21     35.67 o
  -3   9   6       19.91       90.06     33.50 o
  -1   9   6       34.91       68.13     29.99 o
   1   9   6        1.41       25.24     25.45 o
   3   9   6        8.98       49.72     35.05 o
   5   9   6      111.14      142.62     31.83 o
   7   9   6       95.47      119.19     31.22 o
   9   9   6      113.93      127.93     46.51 o
  11   9   6       86.82      178.15     40.59 o
  13   9   6       32.21       -8.11     35.67 o
  15   9   6       18.00      193.98     93.03 o
  17   9   6        1.58      110.84     67.30 o
 -16  10   6       13.19      176.16     69.28 o
 -14  10   6       36.30       13.86     55.42 o
 -12  10   6        0.50      -13.46     57.40 o
 -10  10   6        0.35       44.80     39.72 o
  -8  10   6        2.63      -35.18     35.18 o
  -6  10   6       21.28       -1.82     34.69 o
  -4  10   6       24.69       50.38     38.01 o
  -2  10   6       30.03        8.75     59.38 o
   0  10   6       11.68       34.36     45.52 o
   2  10   6        2.25      -15.97     31.47 o
   4  10   6        0.65       30.40     47.50 o
   6  10   6       64.00       97.62     32.47 o
  10  10   6        0.23       56.41     37.79 o
  12  10   6       42.62       91.11     46.51 o
 -11  11   6        3.13       95.97     51.73 o
  -9  11   6        0.34       35.51     46.75 o
  -7  11   6        3.73       24.22     43.67 o
  -5  11   6        1.96      -12.85     45.34 o
  -3  11   6        1.73       -7.98     54.43 o
  -1  11   6        0.71       48.16     76.20 o
   1  11   6        0.17       53.69     55.42 o
   3  11   6        5.09       49.17     44.07 o
   5  11   6       36.07       48.48     63.34 o
   7  11   6        4.76      -27.97     40.88 o
   9  11   6        5.16       69.28     65.32 o
   4  12   6        0.51       19.79     75.21 o
 -27   1   7       67.36      105.12     30.35 o
 -25   1   7        0.20       39.16     41.71 o
 -23   1   7       30.22       22.28     22.54 o
 -21   1   7        6.39        9.31     22.00 o
 -19   1   7       38.58       28.25     17.65 o
 -17   1   7      775.32      871.32     57.14 o
 -15   1   7      235.74      232.45     16.25 o
 -13   1   7     1930.63     1605.21     36.29 o
 -11   1   7     1405.45     1595.60     30.94 o
  -9   1   7     2790.66     2932.21     39.29 o
  -7   1   7     5517.34     4843.72     61.67 o
  -5   1   7     1254.60     1486.39     24.07 o
  -3   1   7     1823.25     1416.42     22.62 o
  -1   1   7    11002.77    12334.08     94.46 o
   1   1   7     7378.65     6749.23     54.80 o
   3   1   7       40.34       28.70      6.97 o
   5   1   7     3728.29     4253.41     44.78 o
   7   1   7     2432.08     2260.38     33.09 o
   9   1   7      507.96      572.20     17.58 o
  11   1   7        0.32       28.34     13.03 o
  13   1   7      935.10      855.69     34.44 o
  15   1   7       41.33       71.95     29.06 o
  17   1   7     1025.81      996.69     61.11 o
  19   1   7      313.63      349.10     30.27 o
  21   1   7       33.35       66.29     23.21 o
  23   1   7       16.86       24.65     32.77 o
  25   1   7        8.38       70.93     33.47 o
 -28   2   7        0.18      -23.75     53.44 o
 -26   2   7       29.53       55.63     30.00 o
 -24   2   7       16.44       37.17     23.51 o
 -22   2   7        7.29       21.01     20.69 o
 -20   2   7      252.93      262.48     26.68 o
 -18   2   7     1509.29     1472.43     48.15 o
 -16   2   7      504.21      425.22     23.40 o
 -12   2   7     4170.45     4374.53     54.66 o
 -10   2   7     1623.46     1744.98     32.02 o
  -6   2   7     8607.42     9002.86    134.38 o
  -4   2   7     3302.44     3531.04     37.54 o
  -2   2   7     1172.27     1400.19     21.30 o
   0   2   7     1502.87     1212.49     20.20 o
   2   2   7     1872.40     1738.23     25.44 o
   4   2   7       57.95       54.13      7.84 o
   6   2   7     1800.74     1664.71     27.95 o
   8   2   7        1.70       24.89      8.43 o
  10   2   7        0.13        0.89     11.57 o
  12   2   7       87.66       81.00     16.04 o
  14   2   7      102.50      120.61     19.28 o
  16   2   7       67.70       97.68     21.14 o
  18   2   7     1345.68     1156.40     57.07 o
  20   2   7       65.01      129.34     29.04 o
  22   2   7       12.71       34.75     26.44 o
  24   2   7      105.31       51.64     31.38 o
  26   2   7       16.29      107.38     50.33 o
 -27   3   7        1.76        9.19     26.85 o
 -25   3   7       19.45       61.98     26.84 o
 -23   3   7        1.82        8.15     34.57 o
 -21   3   7       52.95       37.90     19.84 o
 -19   3   7       68.55       75.74     20.87 o
 -17   3   7      783.99      646.87     29.30 o
 -15   3   7      223.20      272.51     30.98 o
 -13   3   7     1080.81      801.68     25.54 o
 -11   3   7       39.38       50.34     11.60 o
  -9   3   7       34.38       36.25     10.83 o
  -7   3   7    13144.41    13755.40     96.55 o
  -5   3   7     2430.73     2769.94     35.81 o
  -3   3   7     1574.27     1597.57     33.90 o
  -1   3   7     1217.22     1085.72     17.62 o
   1   3   7     8047.39     7634.39     65.41 o
   3   3   7    13547.84    14600.27    115.99 o
   5   3   7    10504.36    12456.73     80.28 o
   7   3   7        4.52       21.46      8.37 o
   9   3   7     6690.12     6881.29     70.08 o
  11   3   7     2196.30     2141.20     50.88 o
  13   3   7       11.30        7.39     19.66 o
  15   3   7      346.90      353.89     33.87 o
  17   3   7       90.25      112.36     28.64 o
  19   3   7     1250.52     1218.87     61.57 o
  21   3   7       16.85       50.86     30.65 o
  23   3   7        1.09       26.14     29.04 o
  25   3   7        0.59        5.94     53.44 o
 -26   4   7       15.74       57.10     30.19 o
 -24   4   7       33.76       56.57     23.95 o
 -22   4   7        0.40       48.11     22.86 o
 -20   4   7       11.72       61.17     21.93 o
 -18   4   7      183.86      200.37     25.87 o
 -16   4   7      333.10      269.53     22.47 o
 -14   4   7      734.48      665.19     25.43 o
 -10   4   7      179.22      199.47     14.73 o
  -8   4   7      265.90      256.24     14.67 o
  -6   4   7     2676.41     2496.26     37.35 o
  -4   4   7     8367.51     8593.86     68.91 o
  -2   4   7      852.80      860.87     27.92 o
   0   4   7     3002.05     2859.82     56.09 o
   2   4   7        0.05        8.77     15.14 o
   4   4   7      351.34      471.06     18.45 o
   6   4   7      208.87      255.55     16.20 o
   8   4   7     1423.52     1569.90     35.90 o
  10   4   7     1143.97      984.47     40.28 o
  12   4   7        1.98       35.55     16.97 o
  14   4   7      236.79      241.25     42.53 o
  16   4   7      314.59      333.67     45.08 o
  18   4   7       34.39       20.76     48.49 o
  20   4   7        1.17      -24.59     76.20 o
  22   4   7       15.80       17.04     48.49 o
  24   4   7       86.80      136.12     52.36 o
 -25   5   7        0.21      -16.97     31.28 o
 -23   5   7       37.80       42.59     29.99 o
 -21   5   7        6.58       50.22     24.32 o
 -19   5   7       32.06       29.86     22.37 o
 -17   5   7       34.95       83.49     18.62 o
 -15   5   7        4.19       -0.39     16.21 o
 -13   5   7      419.20      463.57     22.77 o
 -11   5   7       26.03       41.14     12.36 o
  -9   5   7      325.66      300.91     18.43 o
  -7   5   7      555.90      498.88     19.58 o
  -5   5   7        0.19       18.17     10.40 o
  -3   5   7     1372.03     1295.11     30.21 o
  -1   5   7        3.99       -2.90     13.22 o
   1   5   7     2024.57     1773.34     46.28 o
   5   5   7     1248.41     1539.11     43.94 o
   7   5   7       31.96       58.64     15.47 o
   9   5   7      540.56      485.87     27.56 o
  11   5   7      299.01      230.57     28.23 o
  13   5   7        3.38       36.57     31.83 o
  15   5   7      242.00      190.64     46.51 o
  17   5   7        1.28      -33.72     35.12 o
  19   5   7        1.85       -0.36     38.01 o
  21   5   7       16.25      -26.13     42.82 o
  23   5   7       25.55       35.29     90.06 o
 -24   6   7       28.46       53.69     52.45 o
 -22   6   7        0.89      -32.87     32.87 o
 -20   6   7       26.71        9.66     28.99 o
 -18   6   7       48.91       46.93     21.26 o
 -16   6   7      101.72      108.72     24.86 o
 -12   6   7       33.21       57.87     16.84 o
 -10   6   7       23.58       61.55     15.13 o
  -8   6   7        0.10       20.78     14.05 o
  -6   6   7      148.84      145.17     19.40 o
  -4   6   7      394.29      500.52     27.51 o
  -2   6   7      166.51      246.83     40.68 o
   0   6   7      110.81      142.12     20.28 o
   2   6   7       31.80       16.58     14.35 o
   4   6   7      218.08      290.71     23.14 o
   6   6   7       16.53       45.29     16.97 o
   8   6   7       47.28       63.34     17.55 o
  10   6   7       26.57       40.31     24.90 o
  12   6   7      250.33      255.34     32.29 o
  14   6   7       27.80       53.44     67.30 o
  16   6   7       28.07       32.07     34.91 o
  18   6   7       10.57       23.44     40.58 o
  20   6   7      160.93      228.65     54.68 o
  22   6   7       64.44       63.34     95.01 o
 -23   7   7       14.95       49.48     57.40 o
 -21   7   7        0.13       68.50     80.16 o
 -19   7   7       11.04       27.37     32.69 o
 -17   7   7        8.80       41.59     25.41 o
 -15   7   7       21.06       75.86     25.89 o
 -13   7   7       93.94      129.22     25.99 o
 -11   7   7       66.43       50.07     17.64 o
  -9   7   7        6.54       50.38     17.75 o
  -7   7   7       22.48       33.71     15.57 o
  -5   7   7        1.28        3.11     16.09 o
  -3   7   7      514.29      509.05     29.99 o
  -1   7   7       63.75       84.53     19.46 o
   1   7   7        0.05       32.92     22.78 o
   3   7   7     2358.25     2086.28     52.71 o
   5   7   7     3569.70     3207.40     73.78 o
   7   7   7       80.24      127.48     22.90 o
   9   7   7      172.18      187.71     31.16 o
  13   7   7       13.02       19.27     36.91 o
  15   7   7       96.07      127.83     41.00 o
  17   7   7        0.85       62.79     46.51 o
  19   7   7       19.27      118.70     48.50 o
  21   7   7       17.29      -79.17     85.11 o
 -22   8   7        5.99       57.40     61.36 o
 -20   8   7        0.90       21.77     55.42 o
 -18   8   7       12.08       98.03     38.47 o
 -16   8   7        0.61       83.13     45.52 o
 -14   8   7       28.27      126.68     51.46 o
 -12   8   7      134.18      135.20     26.09 o
 -10   8   7        2.58       -2.27     21.55 o
  -8   8   7        5.66       10.57     18.48 o
  -6   8   7        5.45       32.41     17.71 o
  -4   8   7       44.45       82.17     19.67 o
  -2   8   7       98.19       88.82     22.13 o
   0   8   7      951.15      871.25     50.47 o
   2   8   7     1098.02     1057.91     40.64 o
   4   8   7      453.49      367.35     31.65 o
   6   8   7      148.88      186.54     27.15 o
   8   8   7      517.82      562.04     48.57 o
  10   8   7      178.93      224.56     35.02 o
  12   8   7       87.30       39.75     29.88 o
  14   8   7        8.98       27.56     36.56 o
  16   8   7       65.09      113.36     61.36 o
  18   8   7       18.47       47.56     44.04 o
 -17   9   7       14.22       75.21     55.42 o
 -15   9   7        1.71       31.67     49.48 o
 -13   9   7        7.19       38.56     56.41 o
 -11   9   7       31.37       29.69     38.01 o
  -9   9   7      106.41      125.38     50.47 o
  -7   9   7      151.98      106.78     39.72 o
  -5   9   7       74.99       82.57     38.52 o
  -3   9   7        1.32        0.11     26.57 o
  -1   9   7       16.35       88.69     29.99 o
   1   9   7      171.90      185.27     33.87 o
   3   9   7        0.46       68.91     28.13 o
   5   9   7      125.38      171.82     43.94 o
   7   9   7      216.14      245.74     50.31 o
   9   9   7       71.73      121.34     33.82 o
  11   9   7        0.05       42.81     44.15 o
  13   9   7        7.76       32.72     32.96 o
  15   9   7       35.08       61.02     51.46 o
  17   9   7       19.67       57.40     85.11 o
 -16  10   7       37.68       51.46     67.30 o
 -14  10   7        9.79       65.32     57.40 o
 -12  10   7        8.45       16.79     42.78 o
 -10  10   7       15.67       27.58     40.88 o
  -8  10   7       18.32       10.14     38.52 o
  -6  10   7        0.29      -36.60     36.60 o
  -4  10   7        8.96       -8.75     39.72 o
  -2  10   7        8.45       38.97     40.52 o
   0  10   7        1.38      -17.89     37.71 o
   2  10   7        0.35      -34.84     46.51 o
   4  10   7        6.31       45.36     31.22 o
   6  10   7       34.78       45.28     33.07 o
   8  10   7        9.32       85.32     83.13 o
  10  10   7       16.71       36.18     39.87 o
  12  10   7        0.54       15.57     48.49 o
  14  10   7        0.56       29.69     65.32 o
 -11  11   7        4.39       27.71     81.15 o
  -9  11   7        0.19       19.11     59.38 o
  -7  11   7        2.42      112.11     47.50 o
  -5  11   7       10.86      -40.52     40.52 o
  -3  11   7        1.99       10.89     44.79 o
  -1  11   7        4.82       61.85     44.53 o
   1  11   7        0.90      108.86     46.19 o
   3  11   7       19.40       56.49     45.47 o
   5  11   7        1.43       44.52     46.87 o
   7  11   7        1.81       49.48     63.34 o
   9  11   7        4.78       11.88     65.32 o
 -28   0   8        7.97       49.48     55.42 o
 -26   0   8        7.55       67.36     41.31 o
 -24   0   8      214.77      204.86     43.28 o
 -22   0   8        6.64       18.21     29.64 o
 -20   0   8      344.26      360.22     41.36 o
 -18   0   8     1013.92      844.14     51.73 o
 -16   0   8      941.84     1037.76     41.73 o
 -14   0   8      266.11      269.04     22.40 o
 -12   0   8      877.13      882.48     34.96 o
 -10   0   8     4548.05     4378.42     72.59 o
  -8   0   8      267.83      339.83     21.78 o
  -6   0   8     1886.76     1477.51     36.13 o
  -4   0   8     1600.10     2041.99     47.28 o
   0   0   8      232.75      187.38     14.77 o
   2   0   8    22945.42    25008.22    197.25 o
   4   0   8     3534.46     4520.73     68.39 o
   6   0   8     2090.57     2441.67     50.87 o
   8   0   8     3418.56     3599.45     62.78 o
  10   0   8     1039.07     1045.45     50.15 o
  12   0   8      341.08      383.65     35.51 o
  14   0   8     2027.43     1854.91     74.40 o
  16   0   8       21.94       44.14     53.44 o
  18   0   8       98.08      112.31     32.10 o
  20   0   8       29.24       44.54     27.99 o
  22   0   8      595.92      802.22     69.19 o
  24   0   8       47.90        1.98     55.42 o
 -27   1   8        6.89       58.79     27.04 o
 -25   1   8        0.06      -18.69     22.72 o
 -23   1   8       48.71       11.39     24.00 o
 -21   1   8      245.82      239.75     28.28 o
 -19   1   8        3.88       20.85     18.38 o
 -17   1   8      116.25      124.66     20.12 o
 -15   1   8       94.79      100.05     13.16 o
 -11   1   8     3176.31     3060.24     44.09 o
  -9   1   8     2594.41     2235.14     34.94 o
  -7   1   8    20710.81    22322.69    130.71 o
  -5   1   8      136.24      165.95     10.92 o
  -3   1   8    12464.06    12513.40     82.96 o
  -1   1   8      257.28      270.40     12.00 o
   1   1   8     6866.68     7106.63     59.53 o
   3   1   8     5682.98     6374.95     57.80 o
   7   1   8     2546.81     2739.71     38.45 o
   9   1   8      209.24      276.14     13.83 o
  11   1   8      629.22      547.54     28.57 o
  13   1   8      736.68      667.81     32.04 o
  15   1   8      423.52      497.49     30.58 o
  17   1   8        0.03       -4.26     16.70 o
  19   1   8        0.19       56.06     37.04 o
  21   1   8       41.01       65.80     26.20 o
  23   1   8        5.08        2.96     27.59 o
  25   1   8        0.87       28.51     36.14 o
 -28   2   8       24.25      136.57     63.34 o
 -26   2   8        4.49       29.11     26.07 o
 -24   2   8       51.19       75.12     23.38 o
 -22   2   8       37.44       78.00     24.23 o
 -20   2   8      317.64      298.96     27.43 o
 -18   2   8       73.44       66.44     19.73 o
 -16   2   8      100.70      127.73     16.82 o
 -14   2   8       42.47       82.46     13.92 o
 -12   2   8        1.08       11.77     12.10 o
 -10   2   8     2755.33     2678.22     43.96 o
  -8   2   8     1524.27     1119.13     24.89 o
  -4   2   8     1944.93     1668.39     26.16 o
  -2   2   8     4305.56     4511.69     43.20 o
   0   2   8     3394.12     3293.74     36.72 o
   2   2   8     1289.63     1321.61     35.26 o
   4   2   8      870.40      914.45     21.13 o
   6   2   8     5370.74     5628.28     55.89 o
   8   2   8     1258.27     1348.53     27.36 o
  10   2   8      938.01     1188.89     41.95 o
  12   2   8       44.54       34.59     15.14 o
  14   2   8      314.69      287.78     24.32 o
  16   2   8      918.65     1016.67     52.08 o
  18   2   8      191.84      216.64     31.50 o
  20   2   8      262.50      303.22     41.43 o
  22   2   8        2.31       16.61     26.34 o
  24   2   8       23.24       45.67     31.35 o
  26   2   8       11.56      158.35     79.17 o
 -27   3   8        0.23       68.40     61.32 o
 -25   3   8       58.70       65.18     26.79 o
 -23   3   8        2.48       16.44     41.14 o
 -21   3   8       26.00       28.65     20.48 o
 -19   3   8     1139.32     1105.47     45.58 o
 -17   3   8       48.07       10.52     15.63 o
 -15   3   8     1662.80     1708.40     38.74 o
 -13   3   8      468.25      466.18     20.92 o
 -11   3   8     1242.69      983.01     27.48 o
  -9   3   8     1850.44     1846.58     33.88 o
  -7   3   8     8586.02     8252.27     71.59 o
  -5   3   8     1475.26     1353.91     25.52 o
  -3   3   8     3232.69     2936.56     34.67 o
  -1   3   8     3185.18     2752.63     31.33 o
   1   3   8     1912.55     1922.77     25.07 o
   3   3   8     4491.92     4768.02     56.32 o
   5   3   8     2039.16     2170.59     32.01 o
   7   3   8     2853.05     2570.51     41.95 o
   9   3   8        0.75       20.98     10.40 o
  11   3   8      197.80      156.38     19.36 o
  13   3   8      177.98      202.77     28.39 o
  15   3   8      650.54      604.66     41.51 o
  17   3   8     1338.57     1351.03     79.58 o
  19   3   8        0.05      -21.34     21.34 o
  21   3   8        0.41       38.52     30.54 o
  23   3   8       25.83       24.74     36.39 o
  25   3   8        0.43      -47.50     55.42 o
 -26   4   8        0.30       24.93     27.78 o
 -24   4   8       12.44       25.06     23.71 o
 -22   4   8        9.65       37.71     24.31 o
 -20   4   8        6.18       14.05     20.41 o
 -18   4   8     1018.68      749.23     38.58 o
 -16   4   8       99.35      128.23     22.01 o
 -14   4   8      417.93      418.57     21.66 o
 -12   4   8        0.76       28.52     11.71 o
 -10   4   8     1801.93     1717.78     35.35 o
  -8   4   8      171.90      189.97     14.13 o
  -6   4   8     2949.08     2963.80     40.83 o
  -4   4   8      413.75      440.40     15.37 o
  -2   4   8       20.61       26.31      8.32 o
   0   4   8      218.78      226.29     17.61 o
   2   4   8      475.51      532.63     25.85 o
   4   4   8     6631.21     6755.66     90.34 o
   6   4   8      602.25      619.47     31.69 o
   8   4   8      687.98      839.98     32.13 o
  10   4   8       50.58       51.76     20.00 o
  12   4   8      864.89      843.77     58.73 o
  14   4   8     1073.30     1081.00     70.59 o
  16   4   8      177.22      216.93     67.30 o
  18   4   8      205.96      216.11     90.06 o
  22   4   8      285.80      326.34     58.00 o
  24   4   8        1.06      -45.52     51.46 o
 -25   5   8       11.78       80.91     50.44 o
 -23   5   8        0.43       45.28     27.43 o
 -21   5   8       28.98       42.94     25.25 o
 -19   5   8       29.65       38.44     21.71 o
 -17   5   8        1.07       44.50     17.41 o
 -15   5   8      226.75      193.89     19.16 o
 -13   5   8        0.19       30.16     13.50 o
 -11   5   8      600.87      589.75     25.80 o
  -9   5   8        1.35       11.71     12.01 o
  -7   5   8      315.78      271.65     17.85 o
  -5   5   8       60.67       65.90     14.67 o
  -3   5   8       35.45       28.37     14.55 o
  -1   5   8     1035.41      931.63     52.00 o
   1   5   8      368.92      366.89     24.28 o
   3   5   8      174.69      202.42     19.14 o
   5   5   8      209.73      198.47     19.87 o
   7   5   8     1626.16     1436.18     44.48 o
   9   5   8       39.65       39.63     22.38 o
  11   5   8      238.99      231.03     28.77 o
  13   5   8        1.09        0.52     32.10 o
  15   5   8      237.69      201.16     62.35 o
  17   5   8        8.47       74.23     41.36 o
  19   5   8        2.56       12.32     41.72 o
  21   5   8       25.62      -41.54     43.57 o
 -24   6   8       10.27       45.52     40.59 o
 -22   6   8        3.21       29.22     61.36 o
 -20   6   8        1.13       18.47     26.85 o
 -18   6   8       33.47       70.03     22.13 o
 -16   6   8       32.12       61.51     23.43 o
 -14   6   8       94.90      133.73     19.49 o
 -10   6   8        4.02       14.20     19.56 o
  -8   6   8       11.70       13.07     12.80 o
  -6   6   8       11.52       19.04     14.94 o
  -4   6   8       80.04      113.39     18.20 o
  -2   6   8       10.85        0.16     14.93 o
   0   6   8      162.73      120.74     31.43 o
   2   6   8      733.06      637.47     32.16 o
   4   6   8      453.70      432.77     30.00 o
   6   6   8      870.49      776.45     35.57 o
   8   6   8        6.18        9.49     16.89 o
  10   6   8       23.45       29.25     23.11 o
  12   6   8      215.28      161.75     43.05 o
  14   6   8        2.04      -21.98     64.33 o
  16   6   8      283.64      332.20     52.14 o
  18   6   8        1.92       74.66     42.47 o
  20   6   8       26.63       13.55     41.96 o
 -23   7   8        0.09       41.30     63.34 o
 -21   7   8       15.51       86.06     67.30 o
 -19   7   8       22.56        9.29     31.83 o
 -17   7   8       29.15      -19.89     22.89 o
 -15   7   8      139.33      141.85     25.36 o
 -13   7   8        9.98       16.21     17.68 o
 -11   7   8       73.18       83.92     20.84 o
  -9   7   8       16.23       23.63     17.19 o
  -7   7   8       25.19       72.92     17.61 o
  -5   7   8       70.79       97.98     26.57 o
  -3   7   8       77.03       73.00     21.43 o
  -1   7   8      464.99      431.19     29.51 o
   1   7   8      109.53      186.05     40.00 o
   3   7   8      105.88       53.15     26.28 o
   5   7   8       40.66       63.57     21.91 o
   7   7   8        0.17       19.08     19.96 o
   9   7   8       16.47       -8.15     22.92 o
  11   7   8      102.42      108.08     28.94 o
  13   7   8       13.53       22.38     67.30 o
  15   7   8       99.52       71.78     40.64 o
  17   7   8        6.57        2.94     50.47 o
 -22   8   8        1.01       25.73     59.38 o
 -18   8   8       55.87       81.15     57.40 o
 -16   8   8       57.91       79.17     49.48 o
 -12   8   8      106.67      125.28     27.66 o
 -10   8   8      107.91      107.09     22.73 o
  -8   8   8       31.99       44.61     19.28 o
  -6   8   8       34.58       23.90     30.28 o
  -4   8   8      161.95      202.34     27.43 o
  -2   8   8       78.00       86.37     22.05 o
   0   8   8       49.75       69.13     22.60 o
   2   8   8      101.42      124.79     24.60 o
   4   8   8       27.91       38.07     22.50 o
   6   8   8      635.46      630.13     39.29 o
   8   8   8      119.26      162.87     33.47 o
  10   8   8       13.11       44.20     40.74 o
  12   8   8       65.31      104.96     31.25 o
  14   8   8       18.23       -1.06     45.52 o
  16   8   8       49.32       83.83     48.97 o
  18   8   8        0.05       78.55     49.37 o
 -15   9   8        1.41      126.68     55.42 o
 -13   9   8       27.30      104.52     41.31 o
  -9   9   8        0.01       16.82     31.46 o
  -7   9   8       41.26       63.06     33.25 o
  -5   9   8      120.36      109.48     38.47 o
  -3   9   8       17.19       39.85     30.39 o
  -1   9   8       60.59       42.67     30.53 o
   1   9   8       65.99      105.42     26.22 o
   3   9   8        0.37       41.67     25.46 o
   5   9   8        7.33       45.35     25.07 o
   7   9   8       14.76       24.99     25.59 o
   9   9   8      134.47      174.40     37.02 o
  11   9   8        7.74       14.71     31.04 o
  13   9   8       22.53       -8.23    100.95 o
  15   9   8        0.00      -19.74    104.90 o
  17   9   8        0.25      -69.28     81.15 o
 -16  10   8        0.55       27.71     61.36 o
 -14  10   8        1.95       21.77     59.38 o
 -10  10   8        5.61       70.22     43.94 o
  -8  10   8        7.71       45.96     41.57 o
  -6  10   8       57.24       14.57     44.72 o
  -4  10   8        4.10      -38.47     38.47 o
  -2  10   8      190.10      168.85     65.32 o
   0  10   8        1.12       49.88     55.42 o
   2  10   8        0.35       39.57     30.37 o
   4  10   8        6.40       43.56     32.20 o
   6  10   8      220.28      260.72     40.68 o
   8  10   8       15.64       37.99     39.87 o
  10  10   8        1.61      -18.75     38.47 o
  12  10   8        3.93       68.29     46.19 o
 -11  11   8        2.73        1.98     73.24 o
  -9  11   8        1.72        4.21     43.75 o
  -7  11   8        3.58       70.07     45.52 o
  -5  11   8       14.38       86.66     44.72 o
  -3  11   8        8.82        6.63     43.67 o
  -1  11   8        2.14       42.63     45.08 o
   1  11   8        3.45       27.24     46.75 o
   3  11   8        0.07       26.03     41.92 o
   5  11   8       30.56       46.70     48.27 o
   7  11   8       12.43      134.60     73.24 o
   9  11   8       13.41        5.94     61.36 o
 -27   1   9        9.70       66.30     50.28 o
 -25   1   9        0.38        5.28     26.25 o
 -23   1   9        0.11       -2.73     23.91 o
 -21   1   9       40.63       42.90     24.31 o
 -19   1   9       35.78       34.35     19.64 o
 -17   1   9        6.10       26.89     15.32 o
 -15   1   9       39.69       32.81     12.39 o
 -13   1   9        0.40       29.21     10.99 o
 -11   1   9     4991.99     5132.32     66.09 o
  -9   1   9       94.96       57.31      9.71 o
  -7   1   9     1806.47     1961.42     32.11 o
  -5   1   9      595.31      476.94     15.48 o
  -3   1   9     2872.05     2884.80     39.83 o
  -1   1   9      291.28      292.54     12.62 o
   1   1   9     4513.02     4563.75     48.49 o
   3   1   9     1563.76     1512.60     28.24 o
   5   1   9     6563.76     7189.26     68.75 o
   7   1   9     3275.35     3062.09     42.16 o
  11   1   9       69.74       73.04     16.61 o
  13   1   9      658.16      680.47     33.31 o
  15   1   9     3953.21     3817.68     79.16 o
  17   1   9      420.23      388.17     30.50 o
  19   1   9      465.93      569.45     43.52 o
  21   1   9        9.27      -25.57     25.57 o
  23   1   9      150.34      161.94     37.46 o
  25   1   9        1.64       92.51     40.68 o
 -26   2   9       80.66      135.97     29.79 o
 -24   2   9        8.39       41.52     24.24 o
 -22   2   9        0.06      -18.36     21.08 o
 -20   2   9       25.96       34.49     20.67 o
 -16   2   9     1050.16      976.18     30.83 o
 -14   2   9     1841.68     1662.50     36.30 o
 -12   2   9     1432.85     1298.52     32.15 o
 -10   2   9     2106.53     2224.95     38.22 o
  -8   2   9      291.04      277.37     14.40 o
  -6   2   9     5397.97     5513.97     54.95 o
  -4   2   9      274.98      304.26     12.98 o
  -2   2   9     5264.68     5212.46     49.65 o
   0   2   9    10549.02    10565.36     83.50 o
   2   2   9    11644.18    12900.38     90.51 o
   4   2   9     3181.18     3004.59     41.30 o
  10   2   9     3796.08     4087.68    109.10 o
  12   2   9      137.71      208.98     20.52 o
  14   2   9      967.99      948.55     48.71 o
  16   2   9     1227.32     1222.92     57.14 o
  18   2   9       45.91       57.33     38.27 o
  20   2   9       71.01       66.41     27.79 o
  22   2   9       41.93        3.38     38.12 o
  24   2   9       15.03      101.90     36.79 o
 -27   3   9        8.14       -8.00    100.95 o
 -25   3   9       11.85       30.13     33.58 o
 -23   3   9        6.31       43.98     24.78 o
 -21   3   9       30.64       29.10     20.83 o
 -19   3   9      949.50      959.91     43.03 o
 -17   3   9       36.18       71.16     17.94 o
 -15   3   9      141.05      190.57     17.93 o
 -13   3   9       41.95       82.69     12.95 o
 -11   3   9     3996.54     3697.75     53.16 o
  -9   3   9       74.49       86.51     15.49 o
  -7   3   9      565.19      554.52     22.87 o
  -5   3   9      294.76      352.31     17.26 o
  -1   3   9     1273.00     1253.14     26.85 o
   1   3   9      387.14      353.62     12.61 o
   3   3   9      655.24      794.95     21.65 o
   5   3   9        0.20       21.34      9.25 o
   7   3   9     1144.51     1147.46     30.99 o
  11   3   9      182.98      202.29     25.41 o
  13   3   9       10.66       30.62     21.65 o
  15   3   9      208.32      144.40     28.27 o
  17   3   9       20.71       60.83     35.58 o
  19   3   9       60.74       59.99     35.13 o
  21   3   9       56.83       82.65     37.07 o
  23   3   9        4.78       56.08     39.43 o
 -26   4   9        1.79       15.37     43.43 o
 -24   4   9        0.88       29.13     26.66 o
 -22   4   9        0.19        3.53     23.81 o
 -20   4   9       25.65       51.52     26.28 o
 -18   4   9     1016.66      816.22     34.99 o
 -16   4   9       58.36       71.98     17.40 o
 -14   4   9      232.93      248.67     18.48 o
 -12   4   9      161.13      227.31     24.64 o
 -10   4   9       68.59      107.44     13.07 o
  -8   4   9      245.91      234.64     15.10 o
  -6   4   9     1093.35     1008.09     24.95 o
  -4   4   9     1209.38     1083.94     30.50 o
  -2   4   9      615.93      619.10     20.41 o
   0   4   9      411.10      385.34     22.47 o
   2   4   9     1647.07     1523.58     42.43 o
   6   4   9     1782.43     1993.92     49.23 o
   8   4   9     1044.23     1008.69     36.34 o
  10   4   9      478.35      496.05     35.19 o
  12   4   9      372.42      277.36     42.53 o
  14   4   9      205.32      158.25     39.43 o
  16   4   9        4.16      -16.36     34.27 o
  18   4   9      384.36      415.34     53.73 o
  20   4   9        8.91      -39.18     39.18 o
  22   4   9       98.38      142.06     50.81 o
 -25   5   9       28.79       67.89     31.27 o
 -23   5   9        0.44       16.77     26.70 o
 -21   5   9        0.01       24.97     25.03 o
 -19   5   9       49.71       97.86     32.57 o
 -15   5   9      107.40      110.53     17.17 o
 -13   5   9        8.56       19.12     12.62 o
 -11   5   9      246.82      293.02     20.12 o
  -9   5   9       29.86       43.92     13.60 o
  -7   5   9      451.75      502.51     27.49 o
  -5   5   9      149.08      153.38     15.74 o
  -3   5   9       35.42       43.48     13.77 o
  -1   5   9      688.66      776.07     32.97 o
   1   5   9     1238.91     1026.80     37.54 o
   3   5   9       31.14       24.34     14.34 o
   5   5   9        3.73       30.26     17.02 o
   7   5   9       47.47       22.75     16.26 o
   9   5   9       18.31       43.55     20.97 o
  11   5   9       54.57       94.18     28.19 o
  13   5   9        1.23      -32.69     32.69 o
  15   5   9      257.03      150.65     44.72 o
  17   5   9      475.73      423.73     60.13 o
  19   5   9       18.78       48.80     41.31 o
  21   5   9      226.98      154.17     49.46 o
 -24   6   9        4.69       79.39     96.00 o
 -22   6   9        0.89       55.26     34.91 o
 -20   6   9        0.15       48.16     26.28 o
 -18   6   9       35.09       85.13     34.85 o
 -14   6   9       13.70       18.48     16.98 o
 -12   6   9        4.19       19.40     14.89 o
 -10   6   9      313.86      290.06     20.89 o
  -8   6   9       54.62       43.23     18.76 o
  -6   6   9        5.64       13.93     14.50 o
  -4   6   9      154.54      207.01     21.78 o
  -2   6   9     1202.75     1237.95     43.54 o
   0   6   9      133.10      115.92     20.00 o
   2   6   9     1330.71     1344.48     46.45 o
   4   6   9     1065.81      793.91     44.05 o
   6   6   9      272.88      247.00     31.14 o
   8   6   9       78.26      117.66     19.86 o
  10   6   9      454.58      512.19     40.99 o
  12   6   9       23.65       31.87     34.10 o
  14   6   9      262.65      265.18     46.61 o
  16   6   9        6.16       28.87     39.44 o
  18   6   9       45.66       55.84     39.85 o
  20   6   9        9.11        3.41     44.19 o
 -23   7   9        0.58       84.08     83.13 o
 -21   7   9        0.75       -6.93     54.43 o
 -19   7   9       28.44       33.16     33.76 o
 -17   7   9        1.93       41.92     22.46 o
 -15   7   9      141.82      128.88     28.08 o
 -13   7   9      113.50       95.10     24.57 o
 -11   7   9       29.32       34.71     19.43 o
  -9   7   9       28.74       44.21     19.52 o
  -7   7   9        8.07       41.22     17.07 o
  -5   7   9       69.90       76.24     21.43 o
  -3   7   9      226.75      264.45     25.24 o
  -1   7   9      355.79      318.21     27.65 o
   3   7   9      143.91      129.27     23.49 o
   5   7   9       11.04       22.52     19.99 o
   7   7   9        1.61       17.20     19.98 o
   9   7   9      221.94      227.75     49.02 o
  11   7   9        1.13       16.65     42.73 o
  13   7   9        9.32       48.95     40.42 o
  15   7   9        9.68       94.55     54.43 o
  17   7   9       85.26      105.60     57.40 o
  19   7   9        3.05      -20.55     43.76 o
 -18   8   9       57.00      -13.86     51.46 o
 -14   8   9       12.53       55.51     29.84 o
 -12   8   9       25.19       32.65     20.52 o
 -10   8   9       18.80       30.76     19.43 o
  -8   8   9       54.10       42.07     20.58 o
  -6   8   9      117.49      152.36     23.83 o
  -2   8   9       28.81       45.15     21.41 o
   0   8   9      164.02      148.06     24.70 o
   2   8   9       76.35      134.61     26.09 o
   4   8   9       85.79      121.89     25.07 o
   6   8   9      122.32      175.05     28.06 o
   8   8   9       25.32       85.69     28.16 o
  10   8   9       59.79       92.14     40.80 o
  12   8   9       52.29       88.51     33.94 o
  14   8   9       59.26       21.40     43.75 o
  16   8   9        2.34       -3.84    100.95 o
  18   8   9       18.00       17.81     87.09 o
 -17   9   9        0.06       35.63     51.46 o
 -15   9   9       20.09      -33.65     49.48 o
 -13   9   9       18.08      115.02     43.28 o
 -11   9   9        1.10       30.35     62.35 o
  -9   9   9       17.24       39.01     37.56 o
  -7   9   9      130.12       77.82     59.38 o
  -5   9   9       62.02      123.24     36.98 o
  -3   9   9       16.12       34.21     22.74 o
  -1   9   9       65.91       69.15     34.32 o
   1   9   9        1.06       -2.79     25.43 o
   3   9   9      154.90      129.00     36.67 o
   5   9   9      442.49      396.71     37.06 o
   7   9   9        1.38        2.48     25.05 o
   9   9   9       79.17       68.12     33.82 o
  11   9   9        0.01       54.71     34.30 o
  13   9   9        0.04       31.15     49.48 o
  15   9   9        0.03      -14.78     50.38 o
 -14  10   9       18.07      106.88     65.32 o
 -12  10   9        0.40       91.17     46.75 o
 -10  10   9       13.92       64.04     43.32 o
  -8  10   9        8.22       28.86     96.99 o
  -6  10   9        0.52       -1.30     48.49 o
  -4  10   9       29.96       12.34     40.58 o
  -2  10   9        5.01       93.94     42.67 o
   0  10   9        9.40       45.71     27.87 o
   2  10   9       31.99       77.49     39.59 o
   4  10   9       43.33       84.68     33.10 o
   6  10   9       86.11       61.24     34.03 o
   8  10   9      192.42      238.26     48.75 o
  10  10   9       29.04       76.13     45.08 o
  12  10   9       45.67       69.00     45.34 o
 -11  11   9        4.25      -75.21     75.21 o
  -9  11   9        0.73       51.46     75.21 o
  -7  11   9        0.46       46.09     46.87 o
  -5  11   9        1.06      -24.90     39.87 o
  -3  11   9        9.22       -3.05     45.34 o
  -1  11   9        1.93       55.24     45.47 o
   1  11   9        8.72       70.83     48.15 o
   3  11   9        0.57       86.93     93.03 o
   5  11   9        0.35       90.62     66.31 o
   7  11   9       15.50      113.60     50.88 o
   9  11   9       29.88      144.49     73.24 o
 -26   0  10        7.21       49.48     58.39 o
 -24   0  10        1.02       21.56     42.56 o
 -22   0  10      701.77      822.87     63.12 o
 -20   0  10       21.38       17.31     29.87 o
 -18   0  10        0.82      -21.09     22.26 o
 -16   0  10      529.89      568.84     35.32 o
 -14   0  10      730.33      633.13     34.25 o
 -12   0  10      394.09      367.94     37.84 o
 -10   0  10       90.86       71.40     16.00 o
  -8   0  10     2155.73     1986.88     47.45 o
  -6   0  10     2771.10     2814.06     55.03 o
  -4   0  10     2170.47     2038.49     45.39 o
  -2   0  10     1481.84     1485.52     38.70 o
   0   0  10     1722.55     1669.26     41.49 o
   2   0  10    10446.66    10007.55    115.34 o
   4   0  10     8722.09     8827.19    130.79 o
   6   0  10       79.56       53.58     15.43 o
   8   0  10     4921.17     4945.64    122.53 o
  10   0  10      903.50      833.73     47.91 o
  12   0  10     5075.57     5096.65    206.84 o
  14   0  10    23752.72    21744.46    289.67 o
  18   0  10        7.23       14.85     26.59 o
  20   0  10       73.77       72.77     32.69 o
  22   0  10        8.66      -49.48     49.48 o
  24   0  10      354.85      471.08     87.09 o
 -27   1  10        8.28       36.76     31.16 o
 -25   1  10       75.92      109.88     29.32 o
 -23   1  10       56.66       58.49     27.26 o
 -21   1  10      692.11      630.68     39.34 o
 -19   1  10       34.52       66.76     23.05 o
 -17   1  10        1.42       13.76     14.56 o
 -15   1  10        4.07       24.05     12.26 o
 -13   1  10       42.59       68.36     13.14 o
 -11   1  10     1150.57     1128.92     28.49 o
  -9   1  10       39.51       51.09      9.98 o
  -7   1  10      120.51      117.57     10.51 o
  -5   1  10      670.55      802.68     20.87 o
  -3   1  10     8670.14     8244.54     69.35 o
   1   1  10     2952.74     3702.73     45.42 o
   3   1  10     3485.00     3814.50     49.13 o
   5   1  10     6885.57     8091.46     74.17 o
   7   1  10      432.99      566.48     20.71 o
   9   1  10       76.44      113.11     11.88 o
  11   1  10     3755.00     3486.62     68.28 o
  13   1  10      463.27      451.00     29.70 o
  15   1  10      887.93      835.31     39.94 o
  17   1  10      406.66      399.08     37.68 o
  19   1  10       72.13       64.68     26.65 o
  21   1  10        1.34       30.42     27.89 o
  23   1  10       27.63       72.83     33.89 o
  25   1  10        9.99       83.13     67.30 o
 -26   2  10       11.76       77.01     27.14 o
 -24   2  10        1.04       14.50     24.08 o
 -22   2  10        4.92       -0.11     40.54 o
 -20   2  10        2.82       52.11     21.21 o
 -18   2  10       57.81      102.03     19.30 o
 -16   2  10      175.18      260.98     19.90 o
 -14   2  10       55.47       80.24     13.62 o
 -12   2  10       51.57       71.68     12.30 o
 -10   2  10      569.82      526.60     19.85 o
  -8   2  10     1280.18     1261.23     27.96 o
  -6   2  10      568.53      604.10     19.08 o
  -4   2  10      177.00      209.54     11.92 o
  -2   2  10     1318.21     1136.22     23.69 o
   0   2  10     6857.39     6356.14     66.17 o
   2   2  10     5408.03     6288.97     60.86 o
   4   2  10     1765.90     1969.62     40.01 o
   6   2  10     4752.72     5206.81     61.69 o
   8   2  10       15.97       25.51     10.51 o
  10   2  10       48.26       70.75     13.55 o
  12   2  10       96.76      105.77     22.96 o
  14   2  10       42.68       43.93     22.80 o
  16   2  10       25.94       39.82     26.07 o
  18   2  10      115.36       93.41     28.42 o
  20   2  10       31.99       42.67     28.00 o
  22   2  10       52.20       52.12     31.87 o
  24   2  10        3.39       20.80     34.46 o
 -27   3  10        5.10       35.63     42.75 o
 -25   3  10        3.96       52.27     25.43 o
 -23   3  10       10.97      -12.11     33.71 o
 -21   3  10       43.63       11.20     21.09 o
 -19   3  10      745.09      691.06     38.38 o
 -17   3  10      566.96      586.46     30.74 o
 -15   3  10        1.40       24.67     14.01 o
 -13   3  10      408.77      312.72     18.94 o
 -11   3  10      260.12      233.91     16.24 o
  -9   3  10      824.69      847.56     24.73 o
  -7   3  10     5654.87     5642.75     71.11 o
  -5   3  10       77.29       65.16      9.28 o
  -3   3  10     1002.48     1266.78     24.19 o
  -1   3  10      560.34      485.53     15.40 o
   3   3  10       23.50       37.12      8.58 o
   5   3  10      136.93      138.72     14.01 o
   7   3  10        7.00       19.42     11.85 o
   9   3  10      539.72      488.02     26.86 o
  11   3  10       94.08       48.00     34.64 o
  13   3  10        0.64       32.14     23.78 o
  15   3  10        4.48       31.24     24.26 o
  17   3  10      121.20      123.69     35.67 o
  19   3  10      162.03      140.92     38.47 o
  21   3  10       99.39       71.36     68.29 o
  23   3  10        3.22       58.51     41.13 o
 -26   4  10        6.76       26.75     28.67 o
 -24   4  10       13.93       39.36     29.43 o
 -22   4  10        0.24       59.63     25.32 o
 -20   4  10       28.54       74.98     23.68 o
 -18   4  10       44.90       85.93     19.28 o
 -16   4  10       73.13      129.34     17.39 o
 -14   4  10       50.88       90.00     15.05 o
 -12   4  10       85.02       98.45     13.94 o
 -10   4  10      872.32      748.26     24.71 o
  -8   4  10     1822.30     1896.49     36.26 o
  -6   4  10     3206.13     2915.56     42.39 o
  -4   4  10     4156.20     3639.04     53.30 o
  -2   4  10     3613.49     3207.87     51.53 o
   0   4  10     2629.29     2531.73     55.52 o
   2   4  10      738.91      618.17     28.85 o
   4   4  10       41.77       22.71     12.45 o
   6   4  10     2868.12     2651.78     62.00 o
   8   4  10       73.59       66.98     16.33 o
  10   4  10      319.01      303.23     33.68 o
  12   4  10      552.11      510.07     51.73 o
  14   4  10      592.96      625.68    107.87 o
  16   4  10       17.54       10.89     36.39 o
  18   4  10      181.68      230.90     44.19 o
  20   4  10       80.66       18.11     38.95 o
  22   4  10        6.44       45.72     42.78 o
 -25   5  10        6.82       90.34     34.49 o
 -23   5  10        0.99       35.10     28.52 o
 -21   5  10        2.15       49.48     27.43 o
 -19   5  10      106.48      108.19     26.98 o
 -17   5  10       17.40       56.05     19.90 o
 -13   5  10        4.00       31.24     15.63 o
 -11   5  10      126.93       80.56     15.46 o
  -9   5  10       78.86       71.57     13.97 o
  -7   5  10       13.73       38.71     12.58 o
  -5   5  10       21.86       65.67     18.28 o
  -3   5  10       45.11       63.29     17.19 o
  -1   5  10      294.19      283.12     23.95 o
   1   5  10        4.75       34.56     15.02 o
   3   5  10      412.96      492.91     28.65 o
   5   5  10      640.02      712.63     33.69 o
   7   5  10        1.98       -0.75     20.64 o
   9   5  10      105.84       74.16     21.96 o
  11   5  10       45.83       94.65     25.46 o
  13   5  10        1.69       29.29     34.27 o
  15   5  10        3.19      -27.25     58.39 o
  17   5  10      343.21      281.86     55.93 o
  19   5  10        5.26       -9.32     41.00 o
  21   5  10        0.11      -21.77     69.28 o
 -22   6  10       17.91       13.21     30.37 o
 -18   6  10        2.49       21.02     21.68 o
 -16   6  10        5.47       44.95     19.21 o
 -14   6  10       32.94       55.42     17.90 o
 -12   6  10        8.48       20.50     15.85 o
 -10   6  10        2.09       25.15     17.42 o
  -8   6  10        0.08       31.76     17.00 o
  -6   6  10      901.18      770.45     38.28 o
  -4   6  10       80.87       89.88     19.70 o
  -2   6  10       71.75      102.83     18.98 o
   0   6  10      277.83      274.33     32.00 o
   2   6  10     3563.46     3453.06     75.20 o
   4   6  10       22.21       46.75     19.61 o
   6   6  10       91.22       65.17     20.49 o
   8   6  10       59.21       52.74     24.12 o
  10   6  10      394.25      356.37     36.38 o
  12   6  10      382.07      328.09     47.59 o
  14   6  10      114.47       57.33     55.42 o
  16   6  10        2.85        0.73     45.34 o
  18   6  10       32.34       18.98     45.40 o
  20   6  10       10.94       76.73     50.38 o
 -23   7  10        3.55       99.38     79.17 o
 -21   7  10        5.98       56.56     36.31 o
 -19   7  10       81.74      120.23     30.58 o
 -17   7  10       49.91       95.45     27.36 o
 -15   7  10       31.14       39.49     22.71 o
 -13   7  10       67.23       84.70     22.23 o
 -11   7  10       29.02       36.40     24.28 o
  -9   7  10       31.43       24.70     17.55 o
  -7   7  10      169.27      194.91     27.43 o
  -5   7  10        3.71       37.72     18.90 o
  -3   7  10        4.55       13.05     19.16 o
  -1   7  10      663.42      590.51     35.42 o
   1   7  10      889.09      954.19     43.19 o
   3   7  10      244.78      284.59     29.36 o
   5   7  10       96.46      107.57     22.60 o
   7   7  10       61.23       48.64     22.80 o
   9   7  10        3.05       59.82     27.06 o
  11   7  10      108.91      155.69     31.40 o
  13   7  10       21.72        3.58     38.99 o
  15   7  10       83.53       95.91     56.41 o
  17   7  10        3.51      -13.70     59.38 o
  19   7  10        7.46      -33.65     83.13 o
 -18   8  10       33.31      114.80     39.59 o
 -16   8  10        1.87        9.90     30.79 o
 -14   8  10        2.29       58.64     26.05 o
 -12   8  10        5.04       25.94     21.85 o
 -10   8  10      101.92       74.31     22.64 o
  -8   8  10       24.78       16.73     19.83 o
  -6   8  10      129.99      174.74     25.91 o
  -4   8  10       12.35       40.21     20.75 o
  -2   8  10      107.07      133.22     24.37 o
   0   8  10      100.08      146.99     25.11 o
   2   8  10      153.35      148.21     25.65 o
   4   8  10       21.01       63.08     27.07 o
   6   8  10      106.76      106.55     43.43 o
   8   8  10      272.83      240.91     37.24 o
  10   8  10      122.11      115.21     41.62 o
  12   8  10        4.71       72.44     40.88 o
  14   8  10       25.47       25.22     45.18 o
  16   8  10       77.66       66.99     69.28 o
 -17   9  10       10.76      128.66     63.34 o
 -15   9  10        2.09       -7.92     51.46 o
 -13   9  10        0.01       15.47     38.01 o
 -11   9  10        7.13       30.88     36.23 o
  -9   9  10       14.36       -0.57     44.54 o
  -7   9  10        0.00       13.92     21.72 o
  -5   9  10       45.86       51.71     23.54 o
  -3   9  10       45.09       72.25     24.49 o
  -1   9  10       21.54       43.03     23.39 o
   1   9  10        7.84       16.68     24.20 o
   3   9  10        6.14       36.06     48.57 o
   5   9  10        0.53       32.86     29.71 o
   7   9  10        0.03       -1.35     30.23 o
   9   9  10       10.71       86.18     34.30 o
  11   9  10        1.68       30.91     33.17 o
  13   9  10        0.12       53.90     50.73 o
  15   9  10       10.24      -37.61     83.13 o
 -12  10  10        0.92       13.98     54.43 o
 -10  10  10        4.42       58.97     39.94 o
  -8  10  10        3.84       60.47     41.92 o
  -6  10  10        6.12       23.75     44.79 o
  -4  10  10       23.94        4.35     38.52 o
  -2  10  10        3.59       31.74     37.07 o
   0  10  10        0.57       52.42     33.43 o
   2  10  10        2.19        1.99     31.14 o
   4  10  10        9.78        1.91     51.33 o
   6  10  10       49.36       55.83     35.72 o
   8  10  10       23.22       35.83     77.19 o
  10  10  10        0.17       74.30     59.38 o
 -11  11  10        1.45       98.97     81.15 o
  -9  11  10        0.45      -31.67     71.26 o
  -7  11  10        0.97       35.63     69.28 o
  -5  11  10        3.09       32.86     45.34 o
  -3  11  10        6.06       -3.39     45.93 o
  -1  11  10        0.00      104.57     48.93 o
   1  11  10        0.27       38.94     46.75 o
   3  11  10       22.56       61.17     76.20 o
   5  11  10       12.86        5.63     45.34 o
   7  11  10        0.02       41.57     71.26 o
 -27   1  11        0.57       36.74     32.07 o
 -25   1  11       25.76       49.83     28.40 o
 -23   1  11       39.53       37.80     24.78 o
 -21   1  11       32.41       36.54     22.77 o
 -19   1  11       12.89       47.56     21.41 o
 -17   1  11       30.37       40.57     15.07 o
 -15   1  11      265.34      264.59     21.39 o
 -13   1  11      141.79      143.27     14.36 o
 -11   1  11      198.23      152.72     13.72 o
  -9   1  11      397.65      344.33     16.73 o
  -7   1  11      591.82      594.31     20.00 o
  -5   1  11      657.93      641.13     19.42 o
  -3   1  11       35.70       56.91      9.85 o
  -1   1  11     5640.52     6150.01     61.20 o
   1   1  11     1538.93     1604.34     30.85 o
   3   1  11     2020.25     2031.79     47.06 o
   5   1  11     1789.54     1952.28     35.99 o
   7   1  11        7.60       30.82      9.55 o
   9   1  11      335.21      251.58     19.97 o
  11   1  11      227.08      195.10     22.57 o
  13   1  11     2071.68     2014.44     56.99 o
  15   1  11     1430.13     1347.71     59.99 o
  17   1  11       76.23       57.30     27.12 o
  19   1  11      137.97       97.38     28.73 o
  21   1  11       79.25      101.70     31.69 o
  23   1  11      164.60      162.30     37.84 o
 -26   2  11       19.50       19.95     26.47 o
 -24   2  11       37.01       81.40     27.68 o
 -22   2  11      149.71      150.03     25.57 o
 -20   2  11        0.93       12.04     22.59 o
 -18   2  11      588.61      551.47     32.38 o
 -16   2  11     1041.69     1088.80     33.74 o
 -14   2  11      297.31      319.22     28.26 o
 -12   2  11       36.26       40.94     11.76 o
 -10   2  11       83.39      104.86     12.83 o
  -8   2  11      720.56      684.18     21.65 o
  -6   2  11     6059.16     5399.89     57.68 o
  -4   2  11     3158.04     3212.40     42.53 o
  -2   2  11     1935.30     1788.98     31.23 o
   0   2  11     2999.17     3540.06     44.87 o
   2   2  11      155.22      140.11     11.54 o
   4   2  11       26.97       13.50      9.19 o
   6   2  11      257.78      289.17     14.92 o
   8   2  11      543.50      604.50     23.78 o
  10   2  11      638.26      685.38     39.19 o
  12   2  11      442.92      510.34     49.53 o
  14   2  11       88.13       92.28     38.08 o
  16   2  11     2466.52     2173.65     78.05 o
  18   2  11      142.69      186.42     31.98 o
  20   2  11      128.47      150.46     33.51 o
  22   2  11       42.44      119.96     35.02 o
  24   2  11       19.14       63.34     61.36 o
 -27   3  11        5.08       84.47     49.06 o
 -25   3  11       26.56       72.96     27.93 o
 -23   3  11        0.00       30.38     24.20 o
 -21   3  11      146.06      134.03     39.43 o
 -19   3  11      199.68      240.60     27.95 o
 -17   3  11      274.27      240.10     23.11 o
 -15   3  11      657.51      558.44     30.39 o
 -13   3  11        6.96       43.50     16.38 o
 -11   3  11       14.41       27.75     11.30 o
  -9   3  11       99.42      112.62     13.34 o
  -7   3  11      676.38      608.61     20.81 o
  -5   3  11      582.24      583.88     20.21 o
  -3   3  11      454.33      515.01     17.18 o
  -1   3  11      386.62      445.27     16.01 o
   3   3  11      224.20      331.60     17.73 o
   5   3  11       42.34       68.87     12.72 o
   7   3  11      663.53      568.38     27.35 o
   9   3  11      233.85      191.70     21.38 o
  11   3  11     1322.55     1300.84     54.67 o
  13   3  11      194.24      243.90     57.40 o
  15   3  11        2.53       22.60     33.50 o
  17   3  11       38.87       59.34     34.27 o
  19   3  11      220.45      189.64     71.26 o
  21   3  11      178.06      220.76     68.29 o
  23   3  11        0.13       53.44     57.40 o
 -26   4  11        3.39       40.94     49.37 o
 -24   4  11       17.72       41.61     47.98 o
 -22   4  11       34.13       60.13     25.94 o
 -20   4  11       60.09       52.74     23.43 o
 -18   4  11       10.43       33.83     17.27 o
 -16   4  11       13.43       42.83     16.17 o
 -14   4  11       14.45        9.02     13.39 o
 -12   4  11        0.06       -2.05     12.39 o
 -10   4  11        1.72       27.44     12.45 o
  -8   4  11        3.69       28.67     10.89 o
  -6   4  11      916.95      837.59     37.44 o
  -4   4  11     2260.91     1880.67     39.58 o
  -2   4  11      894.79      972.22     37.53 o
   0   4  11      536.92      664.05     30.18 o
   2   4  11        8.06       32.35     13.39 o
   4   4  11      114.90      111.32     20.00 o
   6   4  11      372.37      319.70     22.08 o
   8   4  11       47.09       54.14     16.22 o
  10   4  11       44.38       74.19     23.26 o
  12   4  11       23.32       73.69     34.64 o
  14   4  11       65.15      102.71     38.89 o
  16   4  11        6.18       62.94     37.56 o
  18   4  11       40.26       89.80     37.71 o
  20   4  11        8.24      -11.88     35.12 o
  22   4  11       18.08       64.70     42.67 o
 -25   5  11        2.64       -7.09     41.79 o
 -23   5  11        2.12       40.69     29.59 o
 -21   5  11        5.39       76.34     46.92 o
 -19   5  11        2.86       33.73     20.95 o
 -17   5  11       55.62       59.29     19.46 o
 -15   5  11        0.05       12.51     16.13 o
 -13   5  11       19.79       29.62     15.15 o
 -11   5  11        6.05       18.61     13.48 o
  -9   5  11      373.32      368.09     22.76 o
  -7   5  11       17.17       21.88     15.27 o
  -5   5  11       10.99       26.26     14.95 o
  -3   5  11     1422.29     1256.91     43.66 o
  -1   5  11       15.30       25.25     15.29 o
   1   5  11      303.99      251.50     22.52 o
   3   5  11      316.25      304.68     24.34 o
   5   5  11      897.62      842.72     37.24 o
   7   5  11        2.05       27.46     22.57 o
   9   5  11      346.03      461.93     36.94 o
  11   5  11      100.51       89.36     45.52 o
  13   5  11      130.38       93.93     41.27 o
  15   5  11       11.81       12.59     45.52 o
  17   5  11       20.59       33.51     40.30 o
  19   5  11        0.11       47.67     52.45 o
  21   5  11       14.86        1.98     46.11 o
 -24   6  11        0.30       73.33     35.39 o
 -22   6  11       10.09        8.87     28.51 o
 -20   6  11       36.30       38.46     27.57 o
 -18   6  11        1.95       38.64     21.97 o
 -16   6  11        9.50       20.23     19.96 o
 -14   6  11       25.38       49.09     18.44 o
 -12   6  11       27.82       23.52     19.53 o
 -10   6  11      105.00       77.33     26.28 o
  -8   6  11      230.47      200.79     22.74 o
  -6   6  11        0.56       20.15     17.87 o
  -4   6  11      311.23      278.19     26.09 o
  -2   6  11       34.89       70.43     20.28 o
   0   6  11     2001.70     1868.51     62.56 o
   2   6  11     2766.46     2550.99     85.42 o
   4   6  11       55.95       52.64     20.45 o
   6   6  11       11.63       -2.22     19.02 o
   8   6  11      560.13      658.89     47.07 o
  10   6  11        7.97       40.69     30.53 o
  12   6  11      112.78       87.34     39.11 o
  14   6  11       52.22        0.99     41.99 o
  16   6  11      283.38      223.54     57.18 o
  18   6  11      119.88       81.80     61.36 o
 -23   7  11        0.00       91.05     67.30 o
 -21   7  11       17.85       37.94     37.07 o
 -17   7  11        0.17        5.89     26.93 o
 -15   7  11       43.94       19.95     24.57 o
 -13   7  11        4.04       27.18     20.81 o
 -11   7  11       19.46        4.36     19.75 o
  -9   7  11        4.20       -0.54     18.66 o
  -7   7  11      171.50      135.17     22.46 o
  -5   7  11       95.15      103.26     21.86 o
  -3   7  11      330.00      401.81     31.61 o
  -1   7  11      497.84      388.85     31.37 o
   1   7  11      477.92      410.22     32.31 o
   3   7  11       14.29       42.53     30.28 o
   5   7  11      225.84      226.03     27.71 o
   7   7  11        7.45       48.98     24.00 o
   9   7  11        0.04       24.29     27.59 o
  11   7  11       34.73       35.20     26.86 o
  13   7  11       88.80       71.57     43.67 o
  15   7  11       31.77       23.02     44.19 o
  17   7  11       32.23       99.97     48.50 o
 -20   8  11       10.37       57.40     53.44 o
 -18   8  11        9.36       31.79     82.14 o
 -16   8  11       12.24       52.45     32.19 o
 -14   8  11        9.99        5.20     30.07 o
 -12   8  11       90.50       64.45     23.29 o
 -10   8  11      150.10       92.45     22.50 o
  -8   8  11       83.40      101.83     23.72 o
  -6   8  11        1.85       31.44     22.01 o
  -4   8  11      304.60      299.19     30.89 o
  -2   8  11      221.60      235.24     28.79 o
   0   8  11      180.98      127.42     36.85 o
   2   8  11        0.12       43.92     23.41 o
   4   8  11       19.69       28.89     22.53 o
   6   8  11       47.78       65.25     25.30 o
   8   8  11       81.33       79.78     29.81 o
  10   8  11       25.85       50.97     37.44 o
  12   8  11       35.39      121.03     65.32 o
  14   8  11       52.97       78.93     49.86 o
  16   8  11        0.76      -13.86     81.15 o
 -17   9  11        3.66       73.24     61.36 o
 -15   9  11        9.37      114.80     59.38 o
 -13   9  11        2.39       48.14     71.26 o
 -11   9  11        0.04       45.87     46.57 o
  -9   9  11       39.54        4.75     23.18 o
  -7   9  11       23.24       33.98     25.88 o
  -5   9  11       34.19       76.42     25.60 o
  -3   9  11       79.94       82.99     24.98 o
  -1   9  11       53.89       89.07     26.40 o
   1   9  11       86.10      100.49     27.29 o
   3   9  11      247.22      326.15     34.79 o
   5   9  11      182.25      176.73     31.86 o
   7   9  11       52.28       66.76     33.05 o
   9   9  11       51.98       24.98     32.78 o
  11   9  11        7.00       50.65     37.76 o
  13   9  11       28.17       18.39     52.47 o
 -12  10  11        5.93       50.16     46.50 o
 -10  10  11        0.04      128.66     68.29 o
  -6  10  11        3.29        2.90     41.92 o
  -4  10  11        2.27       66.39     40.42 o
  -2  10  11       25.20       51.96     37.44 o
   0  10  11        6.21        6.83     50.60 o
   2  10  11       47.10       70.53     34.58 o
   4  10  11        5.27       39.98     35.31 o
   6  10  11        1.64      -10.89     37.79 o
   8  10  11        0.69       -3.02     57.40 o
  10  10  11       59.22      102.67     44.07 o
  -7  11  11        0.00       65.32     73.24 o
  -5  11  11        2.02       -7.92     61.36 o
  -3  11  11       19.89      106.24     67.30 o
  -1  11  11       16.52       45.06     50.96 o
   1  11  11        2.64       99.68     50.15 o
   3  11  11       62.93      117.77     53.44 o
   5  11  11       46.01       81.15     67.30 o
 -26   0  12        2.13       10.70     42.47 o
 -24   0  12       11.83      -16.93     37.09 o
 -22   0  12        7.89        2.38     37.61 o
 -20   0  12       60.51       40.09     32.87 o
 -18   0  12        4.07       23.82     22.84 o
 -16   0  12       79.37       54.94     27.88 o
 -14   0  12      609.34      767.54     39.32 o
 -12   0  12     2028.24     1827.90     69.74 o
 -10   0  12     1007.80     1081.99     40.76 o
  -8   0  12      764.96      629.90     31.84 o
  -6   0  12     3103.53     2908.73     60.18 o
  -4   0  12    10535.09     9773.90    116.87 o
  -2   0  12     1745.04     1972.85     49.18 o
   2   0  12     3297.77     3753.80     71.54 o
   4   0  12     2253.50     2184.58     55.58 o
   6   0  12     6612.62     6385.81     99.15 o
   8   0  12      513.70      411.91     27.94 o
  10   0  12      531.25      688.39     61.36 o
  12   0  12     1929.33     1908.50     78.62 o
  14   0  12     2060.00     2344.81    166.26 o
  16   0  12     1501.23     1272.31     74.23 o
  18   0  12       20.63        9.90     45.52 o
  20   0  12       36.63       17.81     47.50 o
  22   0  12      146.88      195.95     65.32 o
  24   0  12       55.69      235.54     77.19 o
 -27   1  12        9.69      100.95     79.17 o
 -25   1  12        0.41      -10.77     28.58 o
 -23   1  12       52.49       57.91     26.78 o
 -21   1  12      236.99      178.38     30.92 o
 -19   1  12      373.87      411.19     31.52 o
 -17   1  12       22.33       49.47     16.46 o
 -15   1  12       16.53       40.85     14.91 o
 -13   1  12      411.34      368.58     23.75 o
 -11   1  12     1016.68      901.72     40.58 o
  -9   1  12     1924.57     1899.25     43.08 o
  -7   1  12      689.34      682.23     21.71 o
  -5   1  12      102.32      109.23     11.15 o
  -3   1  12      510.24      498.97     20.09 o
  -1   1  12       55.06       60.95     14.40 o
   1   1  12       44.00       77.40     17.88 o
   3   1  12     1683.35     1917.97     36.30 o
   5   1  12     1105.89     1044.71     25.31 o
   7   1  12      729.73      679.74     23.39 o
   9   1  12      169.38      213.18     17.73 o
  11   1  12      320.87      347.75     27.29 o
  13   1  12     1738.08     1511.53     61.69 o
  15   1  12      995.24      896.58     58.80 o
  17   1  12      925.07      850.31     68.39 o
  19   1  12       46.72       80.63     41.64 o
  21   1  12       79.68      139.35     33.28 o
  23   1  12        4.45       89.41     48.45 o
 -26   2  12        0.64       40.97     30.74 o
 -24   2  12       35.44       10.55     36.57 o
 -22   2  12      102.89       91.23     27.82 o
 -20   2  12       15.79       21.48     23.87 o
 -18   2  12       34.64       35.63     17.90 o
 -16   2  12       67.62       99.44     17.74 o
 -14   2  12       29.91       54.06     14.83 o
 -12   2  12       12.86       23.07     16.92 o
 -10   2  12       35.25       22.57     11.28 o
  -8   2  12      709.96      654.40     21.83 o
  -6   2  12        0.95       16.87      9.43 o
  -4   2  12     1376.75     1315.66     28.32 o
  -2   2  12      440.13      539.06     18.78 o
   0   2  12      112.20      102.26     11.24 o
   2   2  12       64.21       61.31     10.93 o
   4   2  12      116.05      146.54     13.42 o
   6   2  12       19.67       11.97     10.19 o
   8   2  12      601.90      543.88     24.80 o
  10   2  12      180.74      247.04     28.54 o
  12   2  12     1241.62     1016.51     50.09 o
  14   2  12     1007.85     1250.44     58.21 o
  16   2  12       33.96       61.52     28.42 o
  18   2  12        5.71       47.07     27.89 o
  20   2  12        3.11       45.95     49.82 o
  22   2  12        1.29        2.49     40.30 o
 -27   3  12        0.10       11.88     93.03 o
 -25   3  12        6.14       29.05     27.71 o
 -23   3  12        3.76       24.67     22.48 o
 -21   3  12      202.83      193.11     28.14 o
 -19   3  12      441.03      385.80     27.38 o
 -17   3  12      339.14      333.47     29.35 o
 -15   3  12      107.10      117.12     17.97 o
 -13   3  12       32.63       39.57     14.31 o
 -11   3  12       20.98       19.20     13.28 o
  -9   3  12      395.87      385.11     18.83 o
  -7   3  12     1016.26     1003.91     26.42 o
  -5   3  12      970.12      725.93     21.75 o
  -3   3  12       98.73       68.36     10.08 o
  -1   3  12       24.27       20.20      9.68 o
   1   3  12     3244.61     3299.19     51.35 o
   3   3  12       58.31      109.17     19.96 o
   5   3  12      438.79      461.50     26.38 o
   7   3  12      812.01      814.88     33.90 o
   9   3  12     1035.29      966.09     47.13 o
  11   3  12     2740.67     2400.86     97.20 o
  13   3  12      122.99      138.41     34.24 o
  15   3  12       15.15       24.74     65.32 o
  17   3  12       65.90       16.81     36.91 o
  19   3  12       66.49       72.67     38.60 o
  21   3  12        9.88       39.41     78.18 o
  23   3  12        1.62       71.26     63.34 o
 -26   4  12        0.89       -4.15     47.23 o
 -24   4  12        0.31       52.91     28.84 o
 -22   4  12       22.76       35.94     26.14 o
 -20   4  12       32.43        5.34     22.25 o
 -18   4  12        0.04       -4.36     17.64 o
 -16   4  12       19.71       44.48     16.54 o
 -14   4  12       77.31       97.87     16.83 o
 -12   4  12        0.08       14.35     14.33 o
 -10   4  12      510.65      480.29     30.61 o
  -8   4  12      137.49      144.64     15.80 o
  -6   4  12       33.21       58.29     13.86 o
  -4   4  12      901.80      783.17     34.87 o
  -2   4  12       41.58       47.80     17.14 o
   0   4  12      635.00      573.49     26.98 o
   2   4  12      119.80      142.33     18.39 o
   4   4  12      774.31      754.81     43.43 o
   6   4  12      182.61      210.92     22.25 o
   8   4  12        6.67       44.70     26.32 o
  10   4  12      113.57       81.87     26.44 o
  12   4  12       18.47        6.26     29.87 o
  14   4  12      673.78      550.96     58.07 o
  16   4  12      340.58      318.14     50.96 o
  18   4  12       82.27       69.28     36.07 o
  20   4  12      194.27      223.31     48.99 o
 -25   5  12        2.29      -59.38     59.38 o
 -23   5  12        0.65        2.15     29.27 o
 -21   5  12        1.15       11.98     25.70 o
 -19   5  12        9.07       26.28     27.01 o
 -17   5  12       64.80       99.66     22.26 o
 -15   5  12       10.61       25.17     15.90 o
 -13   5  12      287.73      237.81     21.34 o
 -11   5  12       15.83       35.08     15.15 o
  -9   5  12      762.03      676.97     35.11 o
  -7   5  12      585.91      542.63     31.60 o
  -5   5  12       72.65      103.09     19.10 o
  -3   5  12       95.70       92.30     20.07 o
  -1   5  12     1742.52     1460.21     84.85 o
   1   5  12      680.45      649.08     34.58 o
   3   5  12       41.88       52.52     18.42 o
   5   5  12      324.45      246.78     26.96 o
   7   5  12      335.35      421.17     29.52 o
   9   5  12       34.31       42.44     24.42 o
  11   5  12       18.19       -0.87     33.50 o
  13   5  12       48.49       22.86     36.91 o
  15   5  12        7.78       -0.83     38.42 o
  17   5  12        4.29       23.52     47.34 o
  19   5  12       79.87      146.55     49.37 o
 -24   6  12        7.31       57.02     49.48 o
 -22   6  12       65.54       74.31     32.59 o
 -20   6  12       10.92       50.67     29.92 o
 -18   6  12        4.48       28.62     21.94 o
 -16   6  12       19.38       26.69     19.15 o
 -14   6  12        8.96      -12.47     19.44 o
 -12   6  12        8.57       44.34     19.49 o
 -10   6  12      253.08      325.81     27.85 o
  -8   6  12      117.24      139.05     21.66 o
  -6   6  12       72.40       47.94     19.84 o
  -4   6  12      275.78      266.06     25.95 o
  -2   6  12      364.04      309.75     27.63 o
   0   6  12      112.26      132.99     23.18 o
   2   6  12      292.96      277.73     29.13 o
   4   6  12      131.76      148.19     24.45 o
   6   6  12        5.44       23.36     28.11 o
   8   6  12        6.99       23.97     24.09 o
  10   6  12       77.83      126.45     37.27 o
  12   6  12      149.33      117.58     93.03 o
  14   6  12       48.27       51.28     45.62 o
  16   6  12       89.12       25.73     43.32 o
  18   6  12        0.02       48.09     51.73 o
 -21   7  12        6.89       27.71     55.42 o
 -19   7  12        2.03       43.95     28.83 o
 -17   7  12        4.05       29.55     40.62 o
 -15   7  12        0.67       24.43     25.14 o
 -13   7  12        4.32       13.15     19.95 o
 -11   7  12       87.55      104.34     27.14 o
  -9   7  12      216.33      224.07     26.11 o
  -7   7  12      127.70      153.63     24.18 o
  -5   7  12        0.77       -1.93     19.53 o
  -3   7  12        4.17       20.47     20.69 o
  -1   7  12       50.00       53.41     22.05 o
   1   7  12       25.26       42.07     21.73 o
   3   7  12      759.00      712.55     40.99 o
   5   7  12       21.33        6.98     21.90 o
   7   7  12        6.16      -19.37     55.15 o
   9   7  12        1.40       22.91     26.44 o
  11   7  12       90.02      147.42     46.75 o
  13   7  12       46.12       94.44     47.50 o
  15   7  12       16.32      -39.72     39.72 o
  17   7  12       96.13       81.06     79.17 o
 -18   8  12        1.27       26.70     35.67 o
 -16   8  12        9.35       19.98     27.60 o
 -14   8  12        7.68        0.85     22.93 o
 -12   8  12       20.61       33.55     24.88 o
 -10   8  12      108.46       89.06     24.28 o
  -8   8  12       53.62       85.40     23.50 o
  -6   8  12       90.86       85.78     25.76 o
  -4   8  12       75.74       81.55     24.55 o
  -2   8  12       32.74       81.32     23.13 o
   0   8  12      198.81      164.97     26.88 o
   2   8  12       21.49       38.64     24.23 o
   4   8  12      269.97      335.30     33.56 o
   6   8  12      112.00      106.43     26.25 o
   8   8  12       83.26       78.40     35.64 o
  10   8  12       22.66       49.55     30.35 o
  12   8  12       16.92       21.16     54.43 o
  14   8  12       34.15       80.74     52.96 o
 -17   9  12        1.18      154.39     63.34 o
 -15   9  12        7.23       51.46     57.40 o
 -11   9  12        3.70       13.54     27.61 o
  -9   9  12        0.67       17.76     23.64 o
  -7   9  12       76.28      101.24     26.38 o
  -5   9  12      302.57      273.16     46.00 o
  -3   9  12        0.79       12.48     22.95 o
  -1   9  12       57.22       27.97     25.85 o
   1   9  12       79.13      115.93     28.65 o
   3   9  12       33.39       71.27     26.31 o
   5   9  12      263.90      321.63     50.28 o
   7   9  12       20.34      -25.20     32.53 o
   9   9  12       46.11       91.28     65.73 o
  11   9  12        3.75      -20.78     33.93 o
  13   9  12        2.64       71.26     85.11 o
 -14  10  12        0.01      -31.67     79.17 o
 -12  10  12        0.03      -17.81     67.30 o
 -10  10  12        0.18       47.41     42.31 o
  -8  10  12       12.30       75.52     45.08 o
  -6  10  12       16.25       23.75     46.19 o
  -4  10  12       48.51       72.87     37.68 o
  -2  10  12       50.34       44.04     36.43 o
   0  10  12        8.24       45.07     36.28 o
   2  10  12       19.84       25.41     28.59 o
   4  10  12        0.41       -8.77     28.30 o
   6  10  12       32.28       53.51     32.16 o
   8  10  12       11.22       18.44     37.82 o
  10  10  12       66.70      124.63    113.81 o
  -1  11  12        8.26        0.00     71.26 o
   1  11  12        5.21       79.84     49.32 o
   3  11  12       21.51      109.61     51.73 o
 -25   1  13       23.80       58.71     31.25 o
 -23   1  13        8.40       77.58     27.62 o
 -21   1  13       54.05       58.38     25.27 o
 -19   1  13      118.42      133.16     25.45 o
 -17   1  13      123.73      155.74     19.04 o
 -15   1  13        5.22       -8.16     18.74 o
 -13   1  13       72.01       92.04     14.54 o
 -11   1  13      174.53      200.14     16.39 o
  -9   1  13      524.51      520.81     20.85 o
  -7   1  13      459.15      443.09     18.73 o
  -5   1  13      427.93      442.80     18.34 o
  -3   1  13       97.07       85.04     11.15 o
  -1   1  13     1230.87     1017.60     26.26 o
   1   1  13     3289.07     3231.63     47.62 o
   3   1  13     1200.81     1355.71     31.94 o
   5   1  13     1564.48     1459.41     34.10 o
   7   1  13     2799.40     2541.27     45.20 o
   9   1  13     1380.89     1324.04     43.32 o
  11   1  13     7068.67     6801.21    104.05 o
  13   1  13        1.53       41.98     23.65 o
  15   1  13       64.51       39.77     24.52 o
  17   1  13        0.07       59.46     26.14 o
  19   1  13       73.70      123.54     32.93 o
  21   1  13       53.67       59.93     41.57 o
  23   1  13       22.21      130.64     71.26 o
 -26   2  13       16.15       66.74     32.08 o
 -24   2  13        2.23       12.32     27.11 o
 -22   2  13      171.52      170.12     29.54 o
 -20   2  13       28.56       50.58     26.06 o
 -18   2  13        7.39       21.33     18.82 o
 -16   2  13       17.44       26.60     15.73 o
 -14   2  13      580.61      677.85     27.65 o
 -12   2  13      343.92      354.65     19.91 o
 -10   2  13      415.02      376.83     19.41 o
  -8   2  13      745.69      729.04     23.99 o
  -6   2  13       34.75       30.49     10.11 o
  -4   2  13     2408.14     2212.72     38.07 o
  -2   2  13      467.11      452.04     19.33 o
   0   2  13      187.89      200.47     13.02 o
   2   2  13     1313.78     1367.78     30.95 o
   4   2  13     3813.80     3838.28     53.57 o
   6   2  13       38.99       40.68     13.70 o
   8   2  13       20.03       47.91     16.52 o
  10   2  13     2091.72     1962.15     79.74 o
  12   2  13     2896.24     2713.43     80.93 o
  14   2  13      196.73      196.57     30.84 o
  16   2  13        5.20       45.42     26.55 o
  18   2  13       32.11       45.52     33.59 o
  20   2  13      423.59      411.13     56.67 o
  22   2  13      169.16      174.96     44.72 o
 -25   3  13        3.73       33.47     29.56 o
 -23   3  13        2.71       58.26     26.88 o
 -21   3  13        7.42       26.74     22.96 o
 -19   3  13       26.42       53.78     31.11 o
 -17   3  13        2.73       16.39     16.41 o
 -15   3  13       20.29       18.30     15.42 o
 -13   3  13        0.62        7.30     13.20 o
 -11   3  13       10.49       17.37     12.31 o
  -9   3  13       73.45       44.93     14.90 o
  -7   3  13      736.24      681.92     25.38 o
  -5   3  13      124.87      126.90     13.05 o
  -3   3  13      175.11      207.53     17.45 o
  -1   3  13     3164.83     3229.46     65.89 o
   1   3  13       29.13       41.17     16.57 o
   3   3  13        2.70        9.54     15.82 o
   5   3  13      873.02      908.66     36.56 o
   7   3  13     1301.36     1320.84     43.74 o
   9   3  13     3137.52     2735.18     78.68 o
  11   3  13      368.70      292.55     44.72 o
  13   3  13      164.38      193.28     39.19 o
  15   3  13       75.96       45.68     40.58 o
  17   3  13      222.79      310.55     71.26 o
  19   3  13       71.40      159.42     39.87 o
  21   3  13        8.84       49.78     42.67 o
 -26   4  13        2.48      102.93     89.07 o
 -24   4  13       17.46       34.01     27.49 o
 -22   4  13       79.28      102.74     30.23 o
 -20   4  13        8.38       46.22     26.57 o
 -18   4  13        1.40       20.76     19.32 o
 -16   4  13       51.55       81.31     18.83 o
 -14   4  13        6.91        9.89     15.12 o
 -12   4  13        1.09       31.78     15.34 o
 -10   4  13      627.76      515.15     27.06 o
  -8   4  13       36.88       48.10     14.82 o
  -6   4  13        1.16       -4.30     13.88 o
  -4   4  13     1367.15     1160.14     42.70 o
  -2   4  13      635.94      578.35     31.04 o
   0   4  13      137.77      148.68     20.20 o
   2   4  13       78.77      132.20     19.76 o
   4   4  13       24.40       47.87     16.72 o
   6   4  13       18.93       30.43     17.72 o
   8   4  13      457.07      455.88     38.11 o
  10   4  13       25.84       23.80     30.07 o
  12   4  13        0.64       -2.93     31.38 o
  14   4  13        4.91        8.91     32.19 o
  16   4  13       67.02      139.15     62.35 o
  18   4  13       86.37       98.97     43.28 o
  20   4  13       18.42       88.66     43.12 o
 -25   5  13        1.50      -25.73     63.34 o
 -23   5  13        0.43       48.36     32.37 o
 -21   5  13        0.06       26.09     28.52 o
 -19   5  13        6.77       32.76     32.03 o
 -17   5  13       11.67       59.41     25.13 o
 -15   5  13        0.13        2.91     17.45 o
 -13   5  13      113.76      130.34     20.84 o
 -11   5  13        3.45       26.89     16.91 o
  -9   5  13       54.89       92.26     20.71 o
  -7   5  13      891.48      793.19     38.15 o
  -5   5  13       19.02       40.23     18.26 o
  -3   5  13       82.30       69.84     19.30 o
  -1   5  13      169.83      173.93     25.07 o
   1   5  13      156.72      163.36     23.69 o
   3   5  13       13.34       20.08     30.94 o
   5   5  13      997.12      875.29     71.99 o
   7   5  13      819.17      737.86     38.18 o
   9   5  13       34.42       46.52     26.08 o
  11   5  13      801.06      759.65     93.03 o
  13   5  13      181.75      198.56     61.36 o
  15   5  13      182.34      201.59     50.73 o
  17   5  13        1.11       -5.73     45.93 o
  19   5  13       17.22       -2.67     47.07 o
 -20   6  13        0.11       68.85     31.05 o
 -18   6  13        0.00       -5.39     21.64 o
 -16   6  13        9.81       69.45     35.43 o
 -14   6  13        0.30       30.89     24.28 o
 -12   6  13       13.56        4.21     23.71 o
 -10   6  13      247.87      218.17     26.94 o
  -8   6  13      217.31      224.07     25.90 o
  -6   6  13      333.69      408.26     31.39 o
  -4   6  13      627.63      550.20     34.96 o
  -2   6  13       28.53       15.26     22.40 o
   0   6  13        8.88       25.27     21.71 o
   2   6  13     1791.55     1863.93     62.57 o
   4   6  13      493.07      476.26     33.59 o
   6   6  13      111.76       97.17     24.86 o
   8   6  13       69.69       65.86     44.66 o
  10   6  13       45.68       52.81     27.94 o
  12   6  13      137.96      110.84     47.59 o
  14   6  13        3.02       28.70     58.39 o
  16   6  13       12.30       17.21     46.12 o
  18   6  13       18.06       82.24     49.55 o
 -21   7  13        5.87       50.62     61.36 o
 -19   7  13       13.90       84.49     31.73 o
 -17   7  13        2.50       33.12     26.43 o
 -15   7  13        4.93       27.07     23.58 o
 -13   7  13       54.98       67.88     23.49 o
 -11   7  13       23.64       36.59     20.95 o
  -9   7  13        3.80       29.14     21.32 o
  -7   7  13       41.44       92.17     23.15 o
  -5   7  13       98.34       96.54     23.63 o
  -3   7  13       10.32       39.55     21.92 o
  -1   7  13       29.51       10.56     20.41 o
   1   7  13      227.18      296.49     29.47 o
   3   7  13       24.08       84.78     25.16 o
   5   7  13      113.99      168.57     27.17 o
   7   7  13        0.04        7.54     25.32 o
   9   7  13      144.24      146.79     33.09 o
  11   7  13        3.45      -28.21     81.15 o
  13   7  13       79.91      126.43     79.17 o
  15   7  13        4.56        3.96     50.15 o
 -20   8  13        9.97       98.39     43.32 o
 -18   8  13       18.11       82.14     39.19 o
 -16   8  13       14.08       -2.91     43.17 o
 -14   8  13        1.24       41.57     25.71 o
 -12   8  13       29.01       58.09     24.32 o
 -10   8  13       16.29       26.93     23.74 o
  -8   8  13       99.28       88.61     23.86 o
  -6   8  13        4.27       14.84     23.56 o
  -4   8  13       74.67       79.50     23.10 o
  -2   8  13        1.94       19.44     23.17 o
   0   8  13       10.41       23.88     21.71 o
   2   8  13      168.30      194.31     29.81 o
   4   8  13        0.19       57.78     26.08 o
   6   8  13       23.51       49.77     32.85 o
   8   8  13       30.80       29.19     30.84 o
  10   8  13       15.66       46.89     46.98 o
  12   8  13        0.88       -7.45     72.25 o
  14   8  13       38.78       61.57    167.25 o
 -15   9  13        0.34       31.38     37.48 o
 -13   9  13        0.69       50.09     29.72 o
 -11   9  13        4.40       47.91     26.64 o
  -9   9  13        3.82       51.62     24.86 o
  -7   9  13        0.47       40.46     25.14 o
  -5   9  13       21.84       19.69     23.91 o
  -3   9  13       15.90       -9.68     23.96 o
  -1   9  13       17.74       59.96     26.24 o
   1   9  13       20.56       44.41     26.72 o
   3   9  13       42.80       42.24     26.87 o
   5   9  13       16.08       26.53     34.00 o
   7   9  13       58.87      110.90     45.71 o
   9   9  13      101.69      164.01     41.51 o
  11   9  13        0.65       43.78     92.04 o
 -12  10  13        1.94       43.55     73.24 o
 -10  10  13       18.30       51.70     69.28 o
  -8  10  13        6.69       83.01     46.12 o
  -6  10  13        2.06      -21.04     33.42 o
  -4  10  13        0.76       85.71     37.61 o
  -2  10  13        3.86        9.93     39.15 o
   2  10  13       54.71       82.90     37.21 o
   4  10  13        4.22       57.56     31.04 o
   6  10  13      178.16      333.04     86.43 o
   8  10  13       47.93       45.30     47.23 o
   1  11  13        6.54      112.82     79.17 o
 -26   0  14        0.03      -16.53     45.40 o
 -24   0  14       48.40       78.60     80.16 o
 -22   0  14      239.04      234.56     44.79 o
 -20   0  14      264.62      391.27     47.52 o
 -18   0  14        4.20       17.19     46.51 o
 -16   0  14       39.39       47.72     25.61 o
 -14   0  14       83.86       85.50     23.85 o
 -12   0  14       45.23       48.85     19.93 o
 -10   0  14     2113.56     1856.08     77.32 o
  -8   0  14     2164.41     2093.28     56.25 o
  -6   0  14      933.89      924.17     36.84 o
  -4   0  14       92.22      108.73     17.83 o
  -2   0  14       13.78        8.22     13.46 o
   0   0  14     2404.91     2338.87     58.58 o
   2   0  14     2861.18     3010.38     68.35 o
   4   0  14       18.37       61.72     22.01 o
   6   0  14      189.22      216.66     24.36 o
   8   0  14     2616.27     2626.08     73.37 o
  10   0  14     6372.65     5845.19    135.81 o
  12   0  14     3177.38     3044.29    101.29 o
  14   0  14      219.95      255.18     39.19 o
  16   0  14      197.07      239.50     55.42 o
  18   0  14      172.27      122.72     53.44 o
  20   0  14      323.90      213.77     63.34 o
  22   0  14      153.93      241.48     75.21 o
 -25   1  14        0.05      -24.94     27.63 o
 -23   1  14       39.01       42.53     26.62 o
 -21   1  14        1.45       41.75     23.75 o
 -19   1  14       60.97       64.27     23.65 o
 -17   1  14        0.12       16.16     16.87 o
 -15   1  14       99.89       87.66     16.66 o
 -13   1  14        8.35       43.60     14.78 o
 -11   1  14       64.80       75.66     14.37 o
  -9   1  14      181.09      160.66     14.53 o
  -5   1  14      170.47      138.35     13.72 o
  -3   1  14      174.72      181.59     13.81 o
  -1   1  14      903.87      998.59     27.44 o
   1   1  14     1023.26     1157.10     30.05 o
   3   1  14      183.93      246.46     17.02 o
   7   1  14     4002.73     4107.59     60.08 o
   9   1  14      258.20      274.58     24.45 o
  11   1  14     3411.18     3130.67    106.12 o
  13   1  14      504.49      619.28     42.85 o
  15   1  14        1.24       -2.65     29.08 o
  17   1  14      217.87      226.37     33.43 o
  19   1  14       42.50       69.09     37.07 o
  21   1  14       48.88      166.69     54.43 o
 -26   2  14        0.21       25.73     77.19 o
 -24   2  14        5.48       46.25     29.95 o
 -22   2  14      115.01      124.87     30.69 o
 -20   2  14       23.54       32.10     25.54 o
 -16   2  14      248.47      249.94     23.01 o
 -14   2  14       27.82       41.05     15.21 o
 -12   2  14        6.97       27.77     12.92 o
 -10   2  14      191.50      214.26     16.38 o
  -8   2  14        2.28       27.85     11.53 o
  -6   2  14        4.76       -3.41     10.10 o
  -4   2  14      845.09      735.29     23.45 o
  -2   2  14       26.42       45.09     10.72 o
   0   2  14      139.64      136.85     12.75 o
   2   2  14      148.03      137.28     13.59 o
   4   2  14        4.00       24.39     12.47 o
   6   2  14        2.70       24.25     14.43 o
   8   2  14      867.83      848.43     46.85 o
  10   2  14      829.56      825.99     53.33 o
  12   2  14      414.92      403.62     36.10 o
  14   2  14      268.35      279.59     33.81 o
  16   2  14       66.28       41.12     34.10 o
  18   2  14       33.75       12.49     31.47 o
  20   2  14      325.02      330.51     53.76 o
  22   2  14        1.81      -23.75     61.36 o
 -25   3  14        3.04       25.36     29.17 o
 -23   3  14        0.23      -31.14     31.14 o
 -21   3  14       17.29       69.41     24.98 o
 -19   3  14        0.07       46.47     19.24 o
 -17   3  14       41.91       26.13     17.20 o
 -15   3  14       84.19      111.28     17.58 o
 -13   3  14      275.55      381.00     27.29 o
 -11   3  14        2.94       23.00     12.99 o
  -7   3  14      369.75      372.95     19.08 o
  -5   3  14      589.50      536.50     21.18 o
  -3   3  14      480.40      475.66     24.03 o
  -1   3  14       19.22       39.68     15.44 o
   1   3  14       12.90       36.99     15.06 o
   3   3  14      256.38      196.38     20.91 o
   5   3  14      221.39      255.68     23.36 o
   7   3  14     3377.87     3007.40     87.14 o
  11   3  14       21.20       14.89     30.70 o
  13   3  14      399.53      418.57     48.93 o
  15   3  14      506.55      501.65     62.35 o
  17   3  14      102.02       77.04     35.67 o
  19   3  14      119.89      160.57     43.55 o
  21   3  14       16.97       41.57     59.38 o
 -24   4  14        0.55       43.57     33.10 o
 -22   4  14        0.01       18.85     29.15 o
 -20   4  14       12.47       35.15     44.43 o
 -18   4  14       16.62       93.09     32.87 o
 -14   4  14        9.95        9.85     17.12 o
 -12   4  14      351.19      335.87     24.54 o
 -10   4  14      310.42      318.46     31.61 o
  -8   4  14     1406.80     1364.69     39.86 o
  -6   4  14      178.07      200.31     22.42 o
  -4   4  14     1122.36     1126.93     43.63 o
  -2   4  14      721.68      631.87     34.12 o
   0   4  14      766.59      666.02     34.55 o
   2   4  14        3.46       21.80     25.99 o
   4   4  14        1.51       12.67     18.05 o
   6   4  14      423.38      431.30     44.51 o
   8   4  14      697.59      681.24     44.94 o
  10   4  14      129.23      127.91     33.50 o
  12   4  14       42.13       47.35     44.54 o
  14   4  14       28.84       14.73     34.66 o
  16   4  14      153.77      205.31     45.93 o
  18   4  14       14.21        7.98     41.13 o
  20   4  14       17.56      -21.77     55.42 o
 -23   5  14        0.01       22.89     63.71 o
 -21   5  14        5.27       31.65     29.67 o
 -19   5  14       24.69       41.10     23.70 o
 -15   5  14        0.21        9.80     18.02 o
 -13   5  14       72.58       57.04     18.83 o
 -11   5  14      232.23      279.22     28.33 o
  -9   5  14     1412.08     1300.75     49.40 o
  -7   5  14      887.65      748.31     38.70 o
  -5   5  14      223.11      228.28     25.65 o
  -3   5  14      103.67      105.67     22.57 o
  -1   5  14     4411.78     4036.69     83.96 o
   1   5  14      721.11      682.26     33.49 o
   3   5  14     1620.11     1383.46     51.25 o
   5   5  14      775.70      593.40     36.91 o
   7   5  14     1780.04     1732.09     70.24 o
   9   5  14      614.20      550.12     44.37 o
  11   5  14        0.78       13.82     58.39 o
  13   5  14      167.94      190.77     48.27 o
  15   5  14        3.62       -1.98     44.79 o
  17   5  14      147.23      236.47     54.37 o
  19   5  14        4.09       87.09     61.36 o
 -22   6  14       95.41      139.68     50.59 o
 -20   6  14       35.76      110.24     31.25 o
 -18   6  14        2.38       62.25     32.40 o
 -16   6  14        0.62       53.58     23.81 o
 -14   6  14        0.18        9.56     21.79 o
 -12   6  14        0.06       -2.42     19.44 o
 -10   6  14      166.31      135.66     25.71 o
  -8   6  14       60.01       35.64     19.43 o
  -6   6  14       16.58       64.21     21.95 o
  -4   6  14      172.57      157.04     22.80 o
  -2   6  14       47.38       28.24     20.43 o
   0   6  14       49.51       35.00     22.13 o
   2   6  14      475.82      486.33     34.86 o
   6   6  14       46.36       95.23     29.71 o
   8   6  14       16.99       33.05     37.46 o
  10   6  14        1.35       45.43     42.67 o
  12   6  14      116.45       71.99     45.34 o
  14   6  14      516.09      463.08     65.74 o
  16   6  14        5.69      -63.90     78.18 o
 -21   7  14        2.38      111.67     94.02 o
 -19   7  14        1.87       63.10     31.73 o
 -17   7  14       12.38       25.48     27.84 o
 -15   7  14       18.04       51.26     24.33 o
 -13   7  14      107.00       86.89     24.94 o
 -11   7  14       22.26       47.31     21.72 o
  -9   7  14       14.23       58.16     22.38 o
  -7   7  14       48.55       56.16     22.25 o
  -5   7  14       95.81      138.11     24.71 o
  -3   7  14       24.62       46.28     21.71 o
  -1   7  14       44.74       86.80     24.39 o
   1   7  14      633.34      447.42     34.68 o
   3   7  14       82.28       73.72     25.16 o
   5   7  14      673.17      650.93     37.34 o
   7   7  14       32.41       43.39     28.83 o
   9   7  14       75.91       79.56     31.74 o
  11   7  14        1.72        6.50     43.67 o
  13   7  14        0.01       22.62     50.33 o
  15   7  14       35.74        3.98     53.76 o
 -18   8  14        1.53       77.36     57.81 o
 -16   8  14        2.02       79.25     34.97 o
 -12   8  14        1.59       10.66     23.24 o
 -10   8  14       20.48       78.22     24.28 o
  -8   8  14       24.88      -11.08     26.86 o
  -6   8  14        1.45       -7.15     22.28 o
  -4   8  14       39.27       43.53     25.06 o
  -2   8  14       41.23       24.13     23.55 o
   0   8  14       33.31       94.86     27.94 o
   2   8  14      172.67      154.93     28.12 o
   6   8  14       68.07       61.13     31.63 o
  10   8  14       26.45       46.17     33.36 o
  12   8  14       35.31       39.73     47.52 o
 -15   9  14        6.56       41.19     32.71 o
 -13   9  14        4.84       43.06     28.30 o
 -11   9  14        8.64       22.54     26.58 o
  -9   9  14       29.83       98.23     30.00 o
  -7   9  14        0.39       -4.33     45.43 o
  -5   9  14        0.02       35.05     28.74 o
  -3   9  14        0.10       13.99     25.01 o
  -1   9  14       14.72       24.00     25.85 o
   1   9  14        2.81       38.45     27.29 o
   3   9  14       13.20        0.14     26.38 o
   5   9  14       25.43       55.61     29.09 o
   7   9  14       35.15       88.11     41.28 o
   9   9  14       23.28       54.06     37.32 o
  11   9  14        0.90      -63.34     77.19 o
 -12  10  14        0.52      -49.48     77.19 o
 -10  10  14        3.34      124.70     79.17 o
  -8  10  14        4.72       -7.67     43.75 o
  -6  10  14        7.85       25.86     28.61 o
  -4  10  14        2.36       17.52     29.18 o
  -2  10  14        3.24       34.03     42.39 o
   0  10  14        5.16       58.61     31.11 o
   4  10  14        2.50       54.69     32.80 o
   8  10  14        2.40      -59.38     69.28 o
 -25   1  15       64.59       50.46     31.32 o
 -23   1  15       35.81       69.30     31.23 o
 -21   1  15        3.50       -3.53     34.73 o
 -19   1  15      182.42      117.79     22.54 o
 -17   1  15      142.14       79.34     18.86 o
 -15   1  15        0.14       13.78     15.14 o
 -13   1  15      864.18      880.97     33.19 o
 -11   1  15        0.28       13.23     13.26 o
  -9   1  15      284.71      280.86     20.69 o
  -7   1  15       45.54       57.08     12.68 o
  -5   1  15      286.81      269.32     16.47 o
  -3   1  15        0.05       27.15     10.72 o
  -1   1  15      204.35      270.84     16.41 o
   1   1  15     1661.09     1714.62     37.28 o
   3   1  15        1.26       31.50     12.82 o
   5   1  15     1519.67     1361.77     35.56 o
   7   1  15      251.66      254.92     19.32 o
   9   1  15       57.72       80.69     22.80 o
  11   1  15      641.22      574.19     45.68 o
  13   1  15      106.06      120.93     27.12 o
  15   1  15      101.43       85.18     26.85 o
  17   1  15      121.43      155.74     31.56 o
  19   1  15       94.09      167.24     66.31 o
  21   1  15       45.17      148.45     65.32 o
 -26   2  15        2.43       11.88     79.17 o
 -24   2  15       39.49       61.23     32.00 o
 -22   2  15      110.25      139.05     34.14 o
 -20   2  15       61.71       89.20     26.45 o
 -18   2  15        3.26       -9.90     17.26 o
 -16   2  15        2.00       33.17     17.36 o
 -14   2  15       19.31       45.19     16.00 o
 -12   2  15        9.73       28.56     14.71 o
 -10   2  15      292.87      353.87     20.57 o
  -8   2  15      390.74      399.46     20.33 o
  -6   2  15      456.03      332.63     18.70 o
  -4   2  15       13.23       10.14     11.65 o
  -2   2  15       85.28       81.77     12.52 o
   0   2  15     1119.38     1024.89     28.50 o
   2   2  15      719.39      745.10     28.89 o
   4   2  15       73.87      107.33     15.64 o
   6   2  15      593.88      619.94     28.37 o
   8   2  15        8.10       31.74     18.97 o
  10   2  15     1086.03     1045.00    106.88 o
  12   2  15       70.56       67.13     32.69 o
  14   2  15      152.34      151.39     67.30 o
  16   2  15       54.71      107.87     37.79 o
  18   2  15       47.06      101.52     38.47 o
  20   2  15        0.33      -20.28     84.12 o
 -25   3  15        0.37        6.22     33.07 o
 -23   3  15        7.51       38.35     29.23 o
 -21   3  15       36.73       30.25     25.04 o
 -19   3  15        7.41       45.94     21.73 o
 -17   3  15        4.52       29.60     18.02 o
 -15   3  15        0.11       19.95     16.76 o
 -13   3  15       66.36      116.09     17.70 o
 -11   3  15       75.99      101.11     26.43 o
  -9   3  15       86.04       94.95     14.41 o
  -7   3  15      184.90      215.25     19.55 o
  -5   3  15     1273.37     1156.59     35.93 o
  -3   3  15      466.54      458.38     30.27 o
  -1   3  15      336.44      350.62     26.95 o
   1   3  15      317.08      309.78     25.65 o
   3   3  15     1534.17     1539.73     49.54 o
   5   3  15      286.63      260.78     24.52 o
   7   3  15       73.23       93.94     28.71 o
   9   3  15      328.17      407.29     73.24 o
  11   3  15        4.50       53.44     43.55 o
  13   3  15       56.41        9.43     32.69 o
  15   3  15       89.01      141.83     39.44 o
  17   3  15       41.57       31.67     54.43 o
  19   3  15       81.44      143.63     44.53 o
  21   3  15        6.41      -15.83     63.34 o
 -24   4  15        9.02       12.51     41.27 o
 -22   4  15        0.14        2.60     28.00 o
 -20   4  15        3.38       39.15     32.12 o
 -18   4  15       27.88       35.22     21.91 o
 -16   4  15       42.28       70.75     20.55 o
 -14   4  15       47.03       69.30     26.72 o
 -12   4  15      165.83      217.14     23.49 o
 -10   4  15      613.56      572.27     29.34 o
  -8   4  15      649.33      609.00     35.11 o
  -6   4  15       84.95       67.67     20.44 o
  -4   4  15       11.46       38.06     20.28 o
  -2   4  15     2920.73     2645.62     67.45 o
   0   4  15       86.69       72.02     20.89 o
   2   4  15      674.43      673.31     36.14 o
   4   4  15       78.19      117.86     22.51 o
   6   4  15       88.13      173.66     25.29 o
   8   4  15     1234.59     1056.88     54.88 o
  10   4  15        3.87       17.41     33.76 o
  12   4  15        3.76       24.22     41.57 o
  14   4  15       69.49       77.78     35.51 o
  16   4  15       20.82       34.74     39.94 o
  18   4  15       10.24       95.98     41.27 o
  20   4  15      197.94      243.46     71.26 o
 -23   5  15       34.61      106.67     52.45 o
 -21   5  15        6.31       99.24     40.65 o
 -19   5  15        0.00       22.23     22.86 o
 -17   5  15       15.98       46.47     21.29 o
 -15   5  15       18.93       25.92     18.58 o
 -13   5  15       23.58        3.51     20.92 o
 -11   5  15      356.85      336.69     31.16 o
  -9   5  15      355.48      318.97     29.42 o
  -7   5  15      621.39      522.83     35.65 o
  -5   5  15      287.30      322.54     40.85 o
  -3   5  15       20.79       19.52     19.20 o
  -1   5  15     2575.98     2533.06     68.78 o
   1   5  15      152.77      167.79     25.88 o
   3   5  15      274.59      255.69     28.34 o
   5   5  15      773.60      681.55     39.93 o
   7   5  15      154.24      170.46     35.51 o
   9   5  15      243.36      299.56     43.23 o
  11   5  15      118.36      101.22     92.04 o
  13   5  15       30.25       53.56     46.75 o
  15   5  15       78.86       95.63     48.93 o
  17   5  15       43.53       55.78     46.12 o
 -22   6  15        2.90      122.72     69.28 o
 -20   6  15        0.05       17.27     31.52 o
 -18   6  15        4.57        9.42     27.78 o
 -16   6  15        3.34       28.00     23.25 o
 -14   6  15       44.97       18.94     22.28 o
 -12   6  15        2.43       13.07     21.05 o
 -10   6  15      214.56      155.56     31.43 o
  -8   6  15       32.58       -3.60     21.71 o
  -6   6  15       17.74       19.89     20.47 o
  -4   6  15       61.19       16.21     21.63 o
  -2   6  15      231.01      215.99     40.64 o
   0   6  15      603.26      548.88     43.89 o
   2   6  15       25.13       44.92     20.56 o
   4   6  15       30.51       41.05     23.31 o
   6   6  15      134.25      159.83     31.84 o
   8   6  15        0.94       25.65     39.21 o
  10   6  15      195.69      180.79     49.67 o
  12   6  15        2.40       -0.99     47.59 o
  14   6  15       20.93       38.97     46.12 o
  16   6  15       34.27       73.34     51.22 o
 -21   7  15        0.01        3.96     69.28 o
 -19   7  15        0.03       34.95     31.88 o
 -17   7  15        1.34       35.76     27.07 o
 -15   7  15       27.64       61.36     25.44 o
 -13   7  15        6.85       23.23     25.71 o
 -11   7  15        7.86       39.56     23.14 o
  -9   7  15       15.56       26.96     22.21 o
  -7   7  15       39.86       65.45     31.43 o
  -5   7  15      109.20       90.53     25.61 o
  -3   7  15       12.24       12.37     20.41 o
  -1   7  15      118.00      152.12     28.06 o
   1   7  15      171.08      168.92     27.80 o
   3   7  15        0.15        9.21     21.72 o
   5   7  15      146.41      165.76     26.89 o
   7   7  15       37.25       89.62     74.52 o
   9   7  15      138.27      196.95     37.75 o
  11   7  15       64.19       85.87     45.08 o
  13   7  15        9.99      -28.82     50.96 o
 -16   8  15        2.68       61.36     38.57 o
 -14   8  15       12.37        6.26     25.40 o
 -12   8  15        1.81       22.72     34.01 o
 -10   8  15        9.49       19.21     23.04 o
  -8   8  15       24.66       20.45     25.74 o
  -6   8  15       26.46       17.13     23.58 o
  -4   8  15        0.05       -0.54     24.61 o
  -2   8  15      112.97      101.90     31.15 o
   0   8  15      187.98      108.21     44.76 o
   2   8  15       19.26       -7.29     23.47 o
   4   8  15        6.87       -3.57     23.75 o
   6   8  15        0.97       28.67     30.97 o
   8   8  15        0.17        2.91     31.31 o
  10   8  15       32.72      137.13     54.95 o
  12   8  15        1.00       45.52     81.15 o
 -15   9  15        1.34      -15.90     96.00 o
 -13   9  15        0.03       76.03     31.69 o
 -11   9  15        9.00       30.52     28.00 o
  -9   9  15        8.63       36.19     27.02 o
  -7   9  15       35.01      106.13     28.22 o
  -5   9  15       38.53       61.52     27.60 o
  -3   9  15        0.30        5.85     28.88 o
  -1   9  15       58.29       50.00     27.74 o
   1   9  15        0.03       32.03     27.37 o
   3   9  15       13.73       65.09     26.09 o
   5   9  15       39.75      111.24     70.35 o
   7   9  15       74.60      168.17     73.23 o
   9   9  15       44.05       49.15     65.32 o
  -8  10  15        1.40       57.93     40.88 o
  -6  10  15        2.84       -6.53     34.00 o
  -4  10  15        6.39       50.16     30.58 o
  -2  10  15        0.18      -13.19     30.27 o
   0  10  15       16.30       86.93     30.46 o
   2  10  15        1.14       72.95     34.10 o
   4  10  15        1.06       48.01     48.45 o
   6  10  15        1.70      166.26     77.19 o
 -24   0  16       72.45       78.86     44.53 o
 -22   0  16      122.71      106.88     40.59 o
 -20   0  16       49.71       63.21     32.69 o
 -18   0  16        1.43       42.06     45.37 o
 -16   0  16       30.38       20.23     24.98 o
 -14   0  16       23.55       54.08     24.93 o
 -12   0  16      612.87      624.19     39.85 o
 -10   0  16     3724.46     3228.94    100.60 o
  -8   0  16      141.06      160.47     23.26 o
  -6   0  16       56.73       48.65     23.13 o
  -4   0  16      483.61      452.47     29.57 o
  -2   0  16      239.05      273.69     24.42 o
   0   0  16      103.44      137.93     20.17 o
   2   0  16     5296.10     5515.30    125.12 o
   4   0  16      426.47      337.97     28.42 o
   6   0  16       89.38      104.50     19.31 o
   8   0  16       67.97       17.81     37.61 o
  10   0  16       25.33      104.73     32.10 o
  12   0  16     1355.67     1484.50    108.86 o
  14   0  16       20.63      -27.71     37.61 o
  16   0  16      246.48      332.53     65.32 o
  18   0  16       17.97      102.93     53.44 o
  20   0  16        9.00       41.57     55.42 o
 -25   1  16        3.86       40.26     33.99 o
 -23   1  16       10.83       14.73     26.54 o
 -21   1  16        1.61       26.02     23.72 o
 -19   1  16       42.56       69.48     21.57 o
 -17   1  16        4.95       46.16     18.89 o
 -15   1  16        7.41       38.11     16.93 o
 -13   1  16      179.79      224.65     27.00 o
 -11   1  16       37.72       46.10     15.67 o
  -9   1  16      249.90      295.97     19.71 o
  -7   1  16        8.67       19.70     12.61 o
  -5   1  16     1248.06     1260.13     34.23 o
  -3   1  16        8.87       29.52     11.54 o
   1   1  16       49.27       75.92     16.97 o
   3   1  16     3571.48     3324.76     93.37 o
   5   1  16       98.18      131.12     16.44 o
   7   1  16      704.69      780.08     38.21 o
   9   1  16       67.53       81.19     36.40 o
  11   1  16     1488.61     1374.39     69.68 o
  13   1  16       41.48       69.10     28.50 o
  15   1  16      276.34      307.62     37.32 o
  17   1  16      159.20      135.39     58.39 o
  19   1  16       92.42      160.33     57.40 o
 -26   2  16        5.56       23.75     87.09 o
 -24   2  16        6.03       -1.82     29.19 o
 -22   2  16       36.87       67.86     29.63 o
 -20   2  16       18.58       34.04     21.72 o
 -16   2  16       12.89       19.65     18.09 o
 -14   2  16       94.65       69.20     17.09 o
 -12   2  16        8.39       34.11     15.67 o
 -10   2  16       10.64       42.61     14.16 o
  -8   2  16      349.51      308.17     19.15 o
  -6   2  16      306.11      314.29     20.21 o
  -4   2  16      358.76      303.33     18.61 o
  -2   2  16        7.44       10.40     11.61 o
   0   2  16      101.84      127.39     17.12 o
   2   2  16        0.06       12.31     14.37 o
   4   2  16      235.66      297.91     21.90 o
   6   2  16       39.59       37.88     24.57 o
   8   2  16      289.25      283.86     32.13 o
  10   2  16        9.57       36.48     30.70 o
  12   2  16        1.06       32.06     31.83 o
  14   2  16        0.17       -9.12     77.19 o
  16   2  16       27.89       76.39     37.48 o
  18   2  16        1.87       32.70     37.71 o
  20   2  16        5.43      132.62     65.32 o
 -25   3  16        3.98       27.71     81.15 o
 -23   3  16        0.52       16.64     27.74 o
 -21   3  16       12.87      -10.45     24.22 o
 -19   3  16       11.35       -7.23     22.27 o
 -17   3  16       31.45       14.62     17.38 o
 -15   3  16       47.68       72.29     18.73 o
 -13   3  16      203.97      232.73     20.79 o
 -11   3  16       70.79       77.93     20.46 o
  -9   3  16      157.38      111.18     18.05 o
  -7   3  16       38.92       66.25     17.27 o
  -5   3  16        0.54       38.83     20.51 o
  -3   3  16      152.21      151.31     22.99 o
  -1   3  16       59.82       67.78     20.05 o
   1   3  16     1049.67     1010.37     37.63 o
   3   3  16      202.66      191.10     23.40 o
   5   3  16        7.45       52.11     29.43 o
   7   3  16      574.69      521.41     39.19 o
   9   3  16        8.25       -6.70     29.94 o
  11   3  16     1846.38     1415.57     81.03 o
  13   3  16       82.50      105.08     38.01 o
  15   3  16      196.68      272.35     67.30 o
  17   3  16        2.91       23.75     54.43 o
  19   3  16      142.79      186.86     48.27 o
 -24   4  16       11.37       39.59     65.32 o
 -22   4  16       30.59       47.60     31.18 o
 -20   4  16       10.08       -3.39     22.47 o
 -18   4  16       61.61       28.09     20.67 o
 -16   4  16       94.02      124.90     21.49 o
 -14   4  16        8.27        8.49     18.44 o
 -12   4  16       53.03       52.55     18.78 o
 -10   4  16       66.68       87.55     22.22 o
  -8   4  16       40.13       51.17     20.71 o
  -6   4  16      247.94      291.44     32.00 o
  -4   4  16       22.45       33.98     20.50 o
  -2   4  16      748.00      726.08     48.57 o
   0   4  16      252.84      236.80     27.44 o
   2   4  16      139.03      171.33     24.48 o
   4   4  16        8.60       21.92     20.81 o
   6   4  16      211.71      193.10     27.71 o
   8   4  16      148.63      160.80     29.36 o
  10   4  16        1.25       19.07     33.76 o
  12   4  16      213.80      196.42     48.49 o
  14   4  16        5.79       75.48     40.88 o
  16   4  16      171.51      224.41    139.54 o
  18   4  16      179.55      268.23     55.16 o
 -23   5  16        2.40        5.94     61.36 o
 -21   5  16        0.23       47.58     65.80 o
 -19   5  16       52.97       55.30     28.85 o
 -17   5  16        5.02       -0.07     23.70 o
 -15   5  16        6.17       40.75     23.27 o
 -13   5  16       25.89       31.07     21.62 o
 -11   5  16      417.10      419.46     34.44 o
  -9   5  16       39.50       42.97     20.14 o
  -7   5  16       58.76       53.81     24.68 o
  -5   5  16        1.97      -17.97     24.00 o
  -3   5  16      161.61      161.65     25.41 o
  -1   5  16      640.32      540.23     36.72 o
   1   5  16     1094.63      987.87     46.94 o
   3   5  16       94.53      107.36     25.86 o
   5   5  16      586.56      535.35     44.55 o
   7   5  16       22.85       70.05     28.94 o
   9   5  16       14.40       10.79     36.91 o
  11   5  16       59.74      113.54     45.52 o
  13   5  16       44.72      146.56     48.75 o
  15   5  16        2.43       67.30     46.12 o
  17   5  16       45.49       39.59     75.21 o
 -20   6  16        2.09       -6.89     35.70 o
 -18   6  16        2.29       70.79     28.42 o
 -16   6  16       25.70       42.96     24.63 o
 -14   6  16       16.10       23.36     22.51 o
 -12   6  16      239.45      201.85     28.85 o
 -10   6  16       62.44       88.40     24.60 o
  -8   6  16       47.98       56.81     23.56 o
  -6   6  16       20.90       41.67     21.23 o
  -4   6  16      276.36      280.35     28.48 o
  -2   6  16      203.51      218.16     34.57 o
   0   6  16       24.48       72.66     22.95 o
   2   6  16       13.97       31.78     23.86 o
   4   6  16      610.02      503.89     37.95 o
   6   6  16       57.22       40.19     30.30 o
   8   6  16       23.76      101.53     33.32 o
  10   6  16        1.57        7.85     54.43 o
  12   6  16        4.57       65.45     51.07 o
  14   6  16       82.04      112.62     85.11 o
 -19   7  16        4.48       57.87     38.83 o
 -17   7  16        0.05       55.94     30.09 o
 -15   7  16       18.14       52.63     26.81 o
 -13   7  16       90.01       78.51     26.16 o
 -11   7  16       35.60       42.86     32.37 o
  -9   7  16      118.86      115.28     25.03 o
  -7   7  16        0.00        3.11     22.03 o
  -5   7  16        0.02      -11.07     20.75 o
  -3   7  16      118.53      134.05     26.89 o
  -1   7  16      126.47       60.76     25.58 o
   1   7  16      413.62      341.64     33.97 o
   3   7  16      226.93      230.45     31.48 o
   5   7  16      319.45      375.45     36.12 o
   7   7  16       68.77       62.58     31.17 o
   9   7  16       29.74       19.37     35.54 o
  11   7  16      362.65      406.19     64.34 o
  13   7  16        0.02       51.84     54.37 o
 -16   8  16        1.49      -19.08     29.04 o
 -14   8  16        5.18       45.73     33.43 o
 -12   8  16        5.22       18.39     24.02 o
 -10   8  16       24.07       53.99     26.33 o
  -8   8  16       52.96       52.25     27.29 o
  -6   8  16        0.37       39.85     25.94 o
  -4   8  16       47.07       56.59     29.71 o
  -2   8  16       72.17      100.08     26.88 o
   0   8  16       14.97       11.04     23.99 o
   2   8  16       34.07       15.88     32.85 o
   4   8  16       51.23      116.58     26.56 o
   6   8  16       28.68       60.14     33.85 o
   8   8  16       29.23       66.41     35.62 o
  10   8  16        0.35      -20.64     48.93 o
 -13   9  16       14.88       59.50     36.07 o
 -11   9  16        4.71       53.97     51.86 o
  -9   9  16        2.87       39.02     29.47 o
  -7   9  16       50.47      110.08     30.02 o
  -5   9  16       16.75       68.51     39.71 o
  -3   9  16        2.52       34.02     27.63 o
  -1   9  16       24.92       32.71     50.30 o
   1   9  16        2.60       67.24     28.41 o
   5   9  16       16.48       84.34     39.37 o
   7   9  16       80.65      174.41     68.99 o
   9   9  16        0.43      166.26     69.28 o
  -8  10  16       36.31      141.84     42.31 o
  -6  10  16        8.19       51.90     48.49 o
  -4  10  16        5.34       76.95     43.57 o
  -2  10  16       13.03       35.93     52.65 o
   0  10  16       26.87       82.57     48.19 o
   2  10  16        6.30      105.23     52.45 o
 -25   1  17       70.27      197.93    102.93 o
 -23   1  17       67.77       59.14     30.44 o
 -21   1  17        0.00        9.43     25.38 o
 -19   1  17        1.33       55.23     21.44 o
 -17   1  17       22.39       29.33     19.31 o
 -15   1  17      213.01      181.23     21.03 o
 -13   1  17       10.59       30.14     18.88 o
 -11   1  17      147.87      138.96     18.24 o
  -9   1  17      297.55      325.28     21.29 o
  -5   1  17        4.46       17.23     12.44 o
  -3   1  17      381.12      411.20     21.69 o
  -1   1  17     2422.47     2522.63     51.49 o
   1   1  17     1043.42      967.88     30.98 o
   3   1  17      150.01      185.00     18.16 o
   5   1  17      116.27      112.57     18.26 o
   7   1  17      408.81      412.53     40.00 o
   9   1  17       20.50       16.13     22.24 o
  11   1  17     1707.47     1652.63    123.60 o
  13   1  17        9.19       21.81     26.73 o
  15   1  17       33.18       51.46     43.55 o
  17   1  17       86.52      213.77     59.38 o
  19   1  17        1.47       41.57     61.36 o
 -24   2  17        4.99       17.03     33.76 o
 -22   2  17        1.52        6.70     28.47 o
 -20   2  17       43.33       63.15     23.28 o
 -14   2  17       35.39       52.83     17.81 o
 -12   2  17      157.66      185.94     20.03 o
 -10   2  17        2.24       33.34     15.42 o
  -8   2  17        7.01       15.43     16.91 o
  -6   2  17      301.67      287.80     19.43 o
  -4   2  17     2175.39     1978.04     42.09 o
  -2   2  17       32.94       27.73     13.18 o
   0   2  17      250.38      277.85     26.63 o
   2   2  17      153.98      107.05     21.87 o
   4   2  17       53.89       41.92     26.86 o
   6   2  17      634.16      624.85     50.96 o
   8   2  17      752.89      782.57     60.18 o
  10   2  17      273.86      218.62     40.42 o
  12   2  17        4.31      -27.99     38.60 o
  14   2  17       46.08      138.14     40.30 o
  16   2  17      145.26      106.03     40.88 o
  18   2  17       20.82       54.68     41.27 o
 -23   3  17        0.51        4.21     33.56 o
 -21   3  17        6.25       41.41     31.83 o
 -19   3  17        3.98       -7.16     23.31 o
 -17   3  17      110.12      122.23     23.59 o
 -15   3  17       61.75       61.23     21.01 o
 -13   3  17       35.43       71.65     20.44 o
 -11   3  17       59.02       62.88     19.54 o
  -9   3  17       47.68       78.41     19.05 o
  -7   3  17      124.05      130.27     23.78 o
  -5   3  17     1083.82     1051.35     44.41 o
  -3   3  17     1359.60     1374.41     50.22 o
  -1   3  17      478.38      544.61     34.60 o
   1   3  17      161.68       92.18     22.54 o
   3   3  17     1024.39      958.46     42.96 o
   5   3  17      173.10      196.93     25.38 o
   7   3  17       56.74       78.32     26.14 o
   9   3  17       80.73      130.89     37.48 o
  11   3  17       53.74       93.06     66.31 o
  13   3  17      246.86      208.11     44.72 o
  15   3  17       12.84       16.45     47.50 o
  17   3  17      137.64      175.63     48.93 o
  19   3  17        1.16       75.21     61.36 o
 -22   4  17        0.11      -28.97     30.03 o
 -20   4  17       13.15       17.37     32.13 o
 -18   4  17        0.66       17.57     20.87 o
 -16   4  17       22.54       22.53     19.25 o
 -14   4  17       10.40       23.11     19.53 o
 -12   4  17       64.06       94.22     24.29 o
  -8   4  17       91.09       92.91     23.71 o
  -6   4  17       22.84       57.93     20.43 o
  -4   4  17      572.06      539.74     35.74 o
  -2   4  17       11.17      -20.23     20.23 o
   0   4  17        3.18       22.41     24.47 o
   2   4  17        5.33       -0.59     19.59 o
   4   4  17        0.42       19.79     22.00 o
   6   4  17       32.68       98.54     27.59 o
   8   4  17      485.44      404.49     39.63 o
  10   4  17      558.18      645.93     61.15 o
  12   4  17        3.17      -24.55     35.67 o
  14   4  17      190.34      227.87     45.63 o
  16   4  17      173.14      220.39     47.07 o
  18   4  17        8.53      -11.88     73.24 o
 -21   5  17        1.70       -0.02     31.22 o
 -19   5  17        3.59        5.08     28.75 o
 -17   5  17        8.64       51.19     25.94 o
 -15   5  17        1.33       -2.20     23.31 o
 -13   5  17        8.47      -12.12     22.17 o
  -9   5  17      162.52      164.43     26.08 o
  -7   5  17       34.95      -10.29     20.07 o
  -5   5  17       21.34       -4.28     19.51 o
  -3   5  17        0.35       17.74     21.13 o
  -1   5  17      147.99      172.61     26.77 o
   1   5  17     1475.28     1470.10     56.77 o
   3   5  17      109.93      115.30     27.15 o
   5   5  17       53.22       84.44     25.61 o
   7   5  17      205.85      128.33     31.03 o
   9   5  17       23.18       -3.52     65.32 o
  11   5  17      778.05      885.93     74.79 o
  13   5  17        3.44      -18.74     40.88 o
  15   5  17        7.24       84.14     46.50 o
 -20   6  17        0.70       76.54    115.79 o
 -18   6  17        0.01       61.51     30.84 o
 -16   6  17       53.25       66.73     31.14 o
 -14   6  17       55.13       79.90     37.71 o
 -12   6  17        0.03       36.79     23.80 o
 -10   6  17      229.59      242.24     31.35 o
  -8   6  17        7.59       45.83     23.02 o
  -6   6  17       21.19       28.20     21.97 o
  -4   6  17      112.84      126.39     25.91 o
  -2   6  17      372.22      368.28     35.71 o
   0   6  17       20.67       44.91     23.51 o
   2   6  17        2.36       20.13     23.44 o
   4   6  17        0.51      -16.10     23.21 o
   6   6  17       96.54       97.12     31.93 o
   8   6  17       40.85       50.82     33.28 o
  10   6  17       12.31       18.82     63.34 o
  12   6  17       51.80       70.56     51.73 o
  14   6  17        8.74       57.40     54.53 o
 -19   7  17        4.28       82.17     66.31 o
 -17   7  17        0.80       60.08     30.90 o
 -15   7  17        0.36       35.06     27.48 o
 -13   7  17       13.01       61.02     26.93 o
 -11   7  17       15.51       -0.72     24.27 o
  -9   7  17        3.37       -3.19     23.43 o
  -7   7  17       78.52       91.51     27.19 o
  -5   7  17       76.96      155.75     27.68 o
  -3   7  17        2.67       35.10     24.60 o
  -1   7  17      311.22      295.95     32.94 o
   1   7  17        1.04       52.25     25.59 o
   3   7  17      112.84      108.04     27.51 o
   5   7  17       69.22       88.82     29.68 o
   7   7  17       29.40       74.07     37.19 o
   9   7  17       20.59       20.60     42.53 o
  11   7  17        4.83      100.51     53.76 o
 -16   8  17        5.10       50.58     36.79 o
 -12   8  17        0.08       17.57     26.18 o
 -10   8  17        2.38       15.48     25.36 o
  -8   8  17        5.00        2.03     23.72 o
  -6   8  17        4.40        3.50     24.76 o
  -4   8  17       52.45       43.42     27.66 o
  -2   8  17       11.67        6.94     29.71 o
   0   8  17       22.10        3.54     26.72 o
   2   8  17       67.15      103.45     28.83 o
   4   8  17       12.30       15.50     24.61 o
   6   8  17        1.49       97.75     51.61 o
   8   8  17        3.94      107.08     44.37 o
 -13   9  17        0.43      -26.60     42.47 o
 -11   9  17        2.66       43.21     35.76 o
  -9   9  17        0.37       26.93     31.00 o
  -7   9  17        4.56       64.01     29.46 o
  -5   9  17        1.66       29.75     28.73 o
  -3   9  17       18.77       12.00     28.14 o
  -1   9  17        3.84       53.20     28.83 o
   1   9  17       37.70       50.80     29.54 o
   3   9  17       24.09       66.46     27.55 o
   7   9  17       15.92      116.78     67.30 o
  -6  10  17        8.15       84.62     49.86 o
  -4  10  17       23.04       55.48     46.51 o
  -2  10  17       26.22       73.24     59.38 o
   0  10  17       30.40      130.64     63.34 o
 -24   0  18        5.91      115.67     61.36 o
 -22   0  18      109.39      108.31     44.53 o
 -20   0  18        3.26       14.28     29.99 o
 -18   0  18       24.69       80.73     30.08 o
 -16   0  18      191.84      119.74     30.46 o
 -14   0  18       60.44       87.41     32.12 o
 -12   0  18       45.24       81.77     25.46 o
 -10   0  18     1052.70      797.19     43.07 o
  -8   0  18       37.95       29.85     21.17 o
  -6   0  18      250.53      209.15     26.08 o
  -4   0  18     1086.16      877.34     43.02 o
  -2   0  18       42.67       55.95     19.66 o
   0   0  18       49.65       95.15     22.09 o
   2   0  18     1020.87     1111.21     49.46 o
   4   0  18     1886.58     1778.62     61.56 o
   6   0  18       37.72       42.60     19.32 o
   8   0  18      503.53      516.61     67.30 o
  10   0  18       17.98       21.77     39.59 o
  12   0  18        0.01       51.46     43.55 o
  14   0  18       22.55        1.98     43.55 o
  16   0  18      116.77      122.72     53.44 o
  18   0  18        2.35       17.81     51.46 o
 -25   1  18        1.92     -102.93    102.93 o
 -23   1  18       13.61       70.99     32.13 o
 -21   1  18       11.07       47.85     36.47 o
 -19   1  18       58.47      104.80     22.67 o
 -17   1  18       47.98       80.02     20.76 o
 -15   1  18        0.98       33.19     17.20 o
 -13   1  18      383.01      357.49     24.86 o
 -11   1  18       33.59       58.49     20.51 o
  -9   1  18      425.01      506.02     25.87 o
  -7   1  18      793.13      843.42     30.29 o
  -5   1  18      162.78      199.81     17.81 o
  -3   1  18      250.36      293.70     19.85 o
  -1   1  18       71.06      116.24     16.06 o
   1   1  18      155.49      224.40     19.30 o
   3   1  18      236.71      262.43     38.91 o
   5   1  18     1270.54     1146.63     39.98 o
   7   1  18      778.03      716.44     43.21 o
   9   1  18        1.03       39.49     41.50 o
  11   1  18       27.15       37.19     32.29 o
  13   1  18      125.26       61.36     45.52 o
  15   1  18       58.57      104.90     51.46 o
  17   1  18      102.45      148.45     61.36 o
  19   1  18       21.59       45.52     65.32 o
 -24   2  18        0.84       90.76     55.13 o
 -22   2  18        7.41       49.98     30.03 o
 -20   2  18       11.56       38.23     25.11 o
 -18   2  18        6.74       37.74     20.62 o
 -16   2  18       12.41       40.40     19.09 o
 -14   2  18       84.21       82.38     19.04 o
 -12   2  18       75.35       93.80     18.51 o
 -10   2  18        4.32       20.13     14.97 o
  -8   2  18      173.61      102.73     16.98 o
  -6   2  18      419.17      449.49     23.27 o
  -4   2  18       32.26       67.41     17.38 o
  -2   2  18       21.66       56.51     20.26 o
   0   2  18      174.55      190.08     24.96 o
   2   2  18       44.51       90.44     21.13 o
   4   2  18       51.63       46.25     25.35 o
   6   2  18        4.02       17.02     22.68 o
   8   2  18      363.39      325.38     45.34 o
  10   2  18       30.89       57.24     70.27 o
  12   2  18        8.41        7.92     30.36 o
  14   2  18      164.47      203.25     46.50 o
  16   2  18      148.15      158.75     61.36 o
  18   2  18        2.08       21.77     55.42 o
 -23   3  18        2.12      140.53     65.32 o
 -21   3  18        6.27       21.43     30.81 o
 -19   3  18        9.19       57.40     24.61 o
 -17   3  18        6.01       41.93     22.50 o
 -15   3  18       29.49       39.85     22.28 o
 -13   3  18       51.41       95.26     22.28 o
 -11   3  18      261.54      356.98     31.80 o
  -9   3  18       76.65       79.23     19.92 o
  -7   3  18       32.82       -7.57     29.04 o
  -5   3  18      742.36      761.27     40.66 o
  -3   3  18      410.30      335.29     38.57 o
  -1   3  18      774.56      647.94     37.99 o
   3   3  18        1.97        9.65     26.28 o
   5   3  18     1123.38      953.51     44.73 o
   7   3  18       26.89       54.92     25.32 o
   9   3  18      431.98      321.38     48.03 o
  11   3  18       83.66      133.82     37.61 o
  13   3  18        0.77       -0.61     36.07 o
  15   3  18       42.64       27.35     41.85 o
  17   3  18       92.44      208.31     52.14 o
 -22   4  18        4.57       39.65     40.88 o
 -20   4  18        0.04       52.39     25.78 o
 -18   4  18        0.07        0.38     29.93 o
 -16   4  18        3.16       28.21     22.45 o
 -14   4  18       10.96      -21.43     21.43 o
 -12   4  18       21.56       44.84     24.43 o
 -10   4  18        1.76       11.73     21.85 o
  -8   4  18        0.43       32.81     22.46 o
  -6   4  18       44.68       12.84     22.66 o
  -4   4  18     1656.31     1544.02     56.89 o
  -2   4  18       19.69       40.27     21.71 o
   0   4  18       17.59       23.30     21.99 o
   2   4  18      215.58      259.32     38.00 o
   4   4  18      950.42      807.17     43.01 o
   6   4  18      305.33      258.88     34.89 o
   8   4  18      375.73      366.95     48.75 o
  10   4  18       15.41       97.02     35.51 o
  12   4  18       28.40       30.62     32.83 o
  14   4  18      222.28      225.08     50.96 o
  16   4  18       88.16       84.35     47.52 o
 -21   5  18        0.16       20.34     71.26 o
 -19   5  18        2.26       35.90     29.59 o
 -17   5  18        2.74       30.51     26.71 o
 -15   5  18       17.87       12.38     28.57 o
 -13   5  18      341.22      340.43     34.24 o
 -11   5  18      182.80      175.41     26.17 o
  -9   5  18       18.15       15.32     20.77 o
  -7   5  18        3.75        4.71     22.09 o
  -5   5  18      270.91      322.50     31.37 o
  -3   5  18        0.42      -26.45     26.45 o
  -1   5  18      351.45      350.94     33.80 o
   1   5  18       11.55       21.99     21.90 o
   3   5  18       30.63       70.10     34.81 o
   5   5  18        0.83        5.19     26.43 o
   7   5  18       10.32       -7.58     26.30 o
   9   5  18       27.95       17.04     35.07 o
  11   5  18       73.75      114.39     63.34 o
  13   5  18        4.63       72.68     57.40 o
  15   5  18       49.12       19.79     73.24 o
 -20   6  18        0.45       81.15     67.30 o
 -18   6  18        0.95       25.06     32.13 o
 -16   6  18       13.95       65.39     27.90 o
 -14   6  18       22.16       43.58     25.13 o
 -12   6  18       59.21       30.17     28.57 o
 -10   6  18      115.45      107.01     30.89 o
  -8   6  18       71.41       37.89     24.79 o
  -6   6  18        0.67       -5.12     23.85 o
  -4   6  18      172.45      158.09     29.36 o
  -2   6  18       21.98       14.63     24.10 o
   0   6  18       31.23       61.87     26.54 o
   2   6  18        8.18       61.86     32.57 o
   4   6  18        0.06        6.56     24.05 o
   6   6  18        3.63       70.76     57.50 o
   8   6  18        2.96       56.49     33.43 o
  10   6  18       73.68       99.09     46.75 o
  12   6  18      114.95      182.38     58.73 o
 -17   7  18        1.20       69.79     34.00 o
 -15   7  18        6.81       54.18     29.34 o
 -13   7  18       62.52      136.97     30.38 o
 -11   7  18       41.02       97.44     29.12 o
  -9   7  18       15.76       52.64     27.14 o
  -7   7  18        6.53       13.23     26.71 o
  -5   7  18       20.26       -1.56     24.29 o
  -3   7  18        2.70       23.82     25.64 o
  -1   7  18      141.63      144.86     28.96 o
   1   7  18       22.27       44.50     24.10 o
   3   7  18       40.14       80.31     32.00 o
   5   7  18        0.01       -2.82     26.69 o
   7   7  18       63.22       34.12     36.74 o
   9   7  18       56.26      152.41     55.98 o
 -14   8  18        1.87       37.93     36.93 o
 -10   8  18        0.17       -6.97     26.35 o
  -8   8  18        0.03      -19.96     27.27 o
  -6   8  18       11.59       20.27     26.54 o
  -4   8  18       16.81       50.12     28.15 o
  -2   8  18       20.26       76.81     28.78 o
   0   8  18       12.28       34.06     28.80 o
   2   8  18       59.28       64.08     29.58 o
   4   8  18       18.48       70.79     34.00 o
   6   8  18       18.22       87.09     56.92 o
   8   8  18        1.54       89.85     48.97 o
 -11   9  18        4.42      -33.65     67.30 o
  -9   9  18        5.42       13.65     41.57 o
  -7   9  18        2.15       42.52     32.23 o
  -5   9  18       21.13       39.09     31.35 o
  -3   9  18        2.46       49.54     29.98 o
  -1   9  18       55.26       44.63     30.87 o
   1   9  18       16.98       54.25     35.43 o
   3   9  18       23.00       54.90    102.93 o
 -23   1  19       51.13      128.91     35.04 o
 -21   1  19        0.33       26.40     37.23 o
 -19   1  19        0.00       46.16     22.14 o
 -17   1  19       33.27       91.45     21.50 o
 -15   1  19       42.07       28.87     19.51 o
 -13   1  19      298.95      246.17     22.95 o
 -11   1  19       28.05       39.21     17.61 o
  -9   1  19       89.24      134.10     19.15 o
  -7   1  19      201.07      281.41     29.71 o
  -5   1  19      147.13      138.71     17.08 o
  -3   1  19       97.28      137.25     17.08 o
   1   1  19      107.99      118.57     19.57 o
   3   1  19      259.57      278.44     24.36 o
   5   1  19       50.39       51.53     17.58 o
   7   1  19      278.19      262.80     31.31 o
   9   1  19      476.26      519.75     52.36 o
  11   1  19        8.12      -11.88     39.59 o
  13   1  19       13.82       67.30     49.48 o
  15   1  19       24.82       31.67     49.48 o
  17   1  19        3.13       51.46     55.42 o
 -24   2  19        0.15      102.93    100.95 o
 -22   2  19        4.94       -5.20     27.68 o
 -20   2  19        3.86       -1.14     28.62 o
 -18   2  19        0.03       11.52     20.52 o
 -16   2  19       12.28       30.67     19.80 o
 -14   2  19      136.09       87.25     20.51 o
 -12   2  19      234.28      230.15     22.64 o
 -10   2  19       78.23      124.04     24.94 o
  -8   2  19       11.95       45.35     18.64 o
  -6   2  19       24.17       33.05     25.79 o
  -4   2  19       57.02       57.57     21.99 o
  -2   2  19     2208.61     2190.37     63.99 o
   0   2  19      766.45      659.96     37.67 o
   2   2  19       24.50       50.45     25.43 o
   4   2  19      526.97      448.61     33.95 o
   6   2  19      430.31      465.71     60.32 o
   8   2  19     1783.99     1735.77     88.14 o
  10   2  19      302.85      311.62     47.52 o
  12   2  19        9.67       22.80     37.35 o
  14   2  19       24.13       45.95     75.21 o
  16   2  19        7.52       33.65     55.42 o
 -23   3  19        1.47      124.70     67.30 o
 -21   3  19        0.02       -3.10     28.10 o
 -19   3  19       13.43       15.78     23.75 o
 -17   3  19       32.07       31.61     22.85 o
 -15   3  19        7.27       56.48     22.21 o
 -13   3  19       31.42       46.85     20.72 o
 -11   3  19       10.73       43.84     20.65 o
  -9   3  19      128.82      121.82     24.75 o
  -7   3  19        7.25        3.96     20.13 o
  -5   3  19      335.95      279.08     30.35 o
  -3   3  19        0.01      -14.21     26.39 o
  -1   3  19       49.39       39.25     22.38 o
   1   3  19        9.12      -10.76     19.87 o
   3   3  19      286.57      226.83     27.88 o
   5   3  19       86.47       97.96     24.47 o
   7   3  19      774.52      752.07     50.24 o
   9   3  19       27.03       30.97     53.44 o
  11   3  19       59.86       75.71     38.52 o
  13   3  19       20.97      -23.60     36.13 o
  15   3  19       26.07       44.51     81.15 o
  17   3  19      101.17      124.70     79.17 o
 -22   4  19        7.01       65.32     63.34 o
 -20   4  19        2.27       64.26     28.30 o
 -18   4  19        3.51       52.56     24.01 o
 -16   4  19       35.95       36.64     27.32 o
 -14   4  19      335.59      339.53     38.57 o
 -12   4  19       34.11       26.12     23.67 o
 -10   4  19       10.17      -17.41     20.87 o
  -8   4  19        2.86       45.97     23.30 o
  -6   4  19       59.28       53.59     24.05 o
  -4   4  19      496.97      387.07     37.43 o
  -2   4  19       51.84       43.25     22.59 o
   0   4  19        1.07       -8.96     21.19 o
   2   4  19        5.27       -5.89     23.65 o
   4   4  19        2.36       11.74     21.35 o
   6   4  19       28.10       38.43     26.16 o
   8   4  19       48.44       82.53     37.35 o
  10   4  19        2.08       26.34     33.57 o
  12   4  19       16.50       51.69     41.31 o
  14   4  19       29.55      100.29     76.20 o
  16   4  19        8.62      124.70     77.19 o
 -21   5  19        0.45       91.05     67.30 o
 -19   5  19        8.17       86.48     32.50 o
 -17   5  19       19.60       44.46     26.27 o
 -15   5  19       24.04       24.81     25.27 o
 -13   5  19       36.55       76.38     34.00 o
 -11   5  19      147.50      101.34     27.53 o
  -9   5  19        7.47       19.66     22.95 o
  -7   5  19        3.37      -11.44     33.43 o
  -5   5  19       42.65       86.18     26.01 o
  -3   5  19       91.62       44.51     32.00 o
  -1   5  19       15.49       15.74     24.10 o
   1   5  19        6.44       60.44     28.26 o
   3   5  19       82.78      100.74     28.62 o
   5   5  19       33.78       61.34     29.99 o
   7   5  19      420.67      377.74     45.65 o
   9   5  19       52.71       56.26     43.17 o
  11   5  19       34.17       89.85     44.62 o
  13   5  19        0.37       83.13     47.34 o
 -18   6  19        5.78       41.82     31.81 o
 -16   6  19       26.88       60.75     28.89 o
 -14   6  19        2.79       -5.09     23.85 o
 -12   6  19       11.74       51.30     25.56 o
 -10   6  19       36.75       84.91     29.14 o
  -8   6  19        0.14       64.36     26.85 o
  -6   6  19       32.50       87.56     27.94 o
  -4   6  19       41.53       31.88     25.61 o
  -2   6  19        0.18       20.24     25.38 o
   0   6  19        4.01       14.90     25.58 o
   2   6  19        7.37       -8.37     25.70 o
   4   6  19       20.85        2.67     25.21 o
   6   6  19       57.99      105.87     33.60 o
   8   6  19        4.33       90.81     50.47 o
  10   6  19       10.58       18.30     51.07 o
  12   6  19       19.89       67.30     81.15 o
 -17   7  19        0.50      -19.79     77.19 o
 -15   7  19        0.81       37.57     29.86 o
 -13   7  19        6.64       51.33     25.91 o
  -9   7  19        1.35       27.56     27.82 o
  -7   7  19        1.87        9.28     25.12 o
  -5   7  19        1.66       38.25     24.83 o
  -3   7  19        1.12       43.78     27.01 o
  -1   7  19        4.91       33.14     26.22 o
   1   7  19       54.98       44.66     42.03 o
   3   7  19        0.65       20.10     27.55 o
   5   7  19       88.66       79.55     38.96 o
   7   7  19       35.13       72.90     59.64 o
   9   7  19       49.36       92.57     54.10 o
 -12   8  19        2.12      -29.08     43.71 o
 -10   8  19       16.37       45.94     31.36 o
  -8   8  19        0.90       14.10     28.82 o
  -6   8  19        8.14       20.27     28.85 o
  -4   8  19       10.30       45.98     28.98 o
  -2   8  19        5.48       19.70     26.92 o
   0   8  19        4.47       21.63     27.84 o
   2   8  19        8.20       26.38     34.28 o
   4   8  19       27.42       76.30     31.34 o
   6   8  19       19.81      120.39     50.88 o
  -5   9  19       18.66       52.89     44.53 o
  -3   9  19        7.21       57.62     41.57 o
  -1   9  19       12.56       83.02     48.75 o
   1   9  19        7.90      108.86     71.26 o
 -22   0  20       16.37       30.27     42.26 o
 -20   0  20       18.45       37.46     33.43 o
 -18   0  20        7.72       66.60     39.96 o
 -16   0  20       14.14       52.18     39.95 o
 -14   0  20       19.39        6.84     24.72 o
 -12   0  20       46.88       88.34     27.12 o
 -10   0  20       87.77       82.90     27.35 o
  -8   0  20      786.29      735.00     44.20 o
  -6   0  20        0.59       16.16     28.54 o
  -4   0  20        0.06       -8.64     20.33 o
  -2   0  20      476.18      528.36     43.83 o
   0   0  20      775.40      724.49     43.21 o
   2   0  20      516.21      557.15     62.74 o
   4   0  20       14.31       28.01     22.81 o
   6   0  20       29.82        1.98     33.65 o
   8   0  20        2.80      -11.88     35.63 o
  10   0  20      364.38      423.58     67.30 o
  12   0  20        3.31       81.15     51.46 o
  14   0  20       47.44       51.46     51.46 o
 -23   1  20        0.04        7.92     67.30 o
 -21   1  20        1.54       15.36     27.16 o
 -19   1  20        0.02       13.64     24.23 o
 -17   1  20       13.23       63.31     21.70 o
 -15   1  20       42.16       31.17     19.57 o
 -13   1  20       45.38       89.19     19.46 o
 -11   1  20      100.99      103.74     18.28 o
  -9   1  20       83.60       87.56     19.92 o
  -7   1  20      602.16      519.52     31.73 o
  -3   1  20       63.60       69.45     17.21 o
  -1   1  20      305.13      346.85     26.16 o
   1   1  20      346.12      310.20     25.55 o
   3   1  20       97.45       62.67     19.38 o
   5   1  20      287.80      229.86     24.91 o
   7   1  20      144.32      115.93     33.65 o
   9   1  20       19.56       21.77     39.59 o
  11   1  20       12.39       21.77     43.55 o
  13   1  20        3.48       39.59     45.52 o
  15   1  20        1.23      -45.52     49.48 o
  17   1  20       28.30       47.50     63.34 o
 -22   2  20        0.49       60.37     60.37 o
 -20   2  20        2.76       24.55     35.71 o
 -18   2  20       19.71       35.81     25.19 o
 -16   2  20       31.97       42.06     23.54 o
 -12   2  20       39.41       49.04     20.11 o
 -10   2  20        9.19       11.03     31.36 o
  -8   2  20        6.79       16.13     18.90 o
  -6   2  20        0.09       16.88     22.70 o
  -4   2  20       37.47       66.40     24.59 o
  -2   2  20       42.59       53.24     22.67 o
   0   2  20       70.63       95.53     24.65 o
   2   2  20       19.25       18.88     24.83 o
   4   2  20       65.03       63.35     27.43 o
   6   2  20       59.31       86.61     29.10 o
   8   2  20       30.52       97.84     38.00 o
  10   2  20        1.77       -8.31     32.94 o
  12   2  20        0.06       14.08     37.61 o
  14   2  20      321.11      257.31     71.26 o
  16   2  20      109.45      156.37     61.36 o
 -21   3  20       15.45       29.37     30.52 o
 -19   3  20        1.75       27.10     24.97 o
 -17   3  20       14.59       28.46     23.94 o
 -15   3  20       96.96      117.09     24.74 o
 -13   3  20       57.41       42.08     24.87 o
 -11   3  20        3.46       -4.77     23.43 o
  -9   3  20       71.40      100.79     24.10 o
  -7   3  20      105.28      148.33     27.43 o
  -5   3  20     1073.43      919.27     45.89 o
  -3   3  20      206.27      208.06     32.06 o
  -1   3  20       18.51       37.41     23.07 o
   1   3  20       76.14      119.45     26.09 o
   3   3  20       32.25       65.50     21.49 o
   5   3  20       25.28       63.58     24.48 o
   7   3  20      840.34      771.62     68.29 o
   9   3  20       76.79       23.75     35.63 o
  11   3  20      440.91      426.57     54.64 o
  13   3  20        2.03        8.80     38.81 o
  15   3  20       28.84      -33.83     45.62 o
 -20   4  20       14.41      -27.11     29.88 o
 -18   4  20       18.34        4.75     28.41 o
 -16   4  20       28.18       19.92     30.53 o
 -14   4  20       74.96       72.80     28.89 o
 -12   4  20        8.70       23.29     25.08 o
 -10   4  20        8.55       21.61     23.91 o
  -8   4  20        6.84       17.53     24.65 o
  -6   4  20      107.20      108.72     27.31 o
  -4   4  20      229.50      313.71     33.43 o
  -2   4  20       82.39       89.17     26.69 o
   0   4  20      104.85       89.21     26.93 o
   2   4  20      332.11      295.67     34.57 o
   4   4  20        1.64       27.55     21.89 o
   6   4  20        6.87       22.96     27.81 o
   8   4  20       33.50       22.30     32.83 o
  10   4  20        8.98       35.74     56.41 o
  12   4  20       88.85       91.52     46.75 o
  14   4  20        6.85       51.46     62.35 o
 -19   5  20        5.27       21.77     57.40 o
 -17   5  20        0.26       27.03     34.57 o
 -13   5  20        2.15        4.96     25.67 o
 -11   5  20        1.22       10.88     25.71 o
  -9   5  20        0.00       14.48     26.08 o
  -5   5  20       43.29       25.03     27.15 o
  -3   5  20       13.46       15.92     28.00 o
  -1   5  20       26.60       17.84     25.10 o
   1   5  20        0.61        0.16     23.36 o
   3   5  20        0.70      -19.06     25.91 o
   5   5  20        4.66       12.92     29.13 o
   7   5  20        3.30       42.80     87.09 o
   9   5  20      147.94      206.44    102.93 o
  11   5  20        0.21       55.86     45.63 o
  13   5  20        4.14       57.40     77.19 o
 -18   6  20        5.64       17.81     79.17 o
 -16   6  20        5.36       53.95     31.34 o
 -14   6  20       10.37       12.22     28.17 o
 -12   6  20        4.30       63.92     28.45 o
 -10   6  20       22.77       87.79     28.58 o
  -8   6  20        0.04       23.46     25.65 o
  -6   6  20       15.88       38.11     26.86 o
  -4   6  20       15.03       24.75     27.28 o
  -2   6  20      117.30      114.64     29.69 o
   0   6  20       53.02       43.47     40.28 o
   2   6  20       36.95       18.30     25.44 o
   4   6  20       36.73       34.51     33.85 o
   6   6  20        0.18       -5.26     60.81 o
   8   6  20        0.01        6.94     54.43 o
  10   6  20       18.41       28.43     46.12 o
 -15   7  20       23.76        3.96     79.17 o
 -11   7  20       16.60       91.15     29.84 o
  -7   7  20        4.32       15.07     28.14 o
  -5   7  20       27.26       28.20     26.88 o
  -3   7  20       72.04      110.97     36.82 o
  -1   7  20       23.51       31.82     28.74 o
   1   7  20       38.58       46.04     32.14 o
   3   7  20        2.10       25.25     30.60 o
   5   7  20       42.82      119.30     43.98 o
   7   7  20       13.69       53.96     40.23 o
 -10   8  20        0.06       44.91     42.26 o
  -8   8  20       13.56       31.93     32.58 o
  -6   8  20        3.64       34.81     31.36 o
  -4   8  20       39.95      114.05     43.71 o
  -2   8  20        2.43       79.18     39.71 o
   0   8  20        2.04       53.68     38.07 o
   2   8  20       24.64       58.06     55.83 o
   4   8  20       46.48      174.18     87.09 o
 -21   1  21       13.15       52.60     27.92 o
 -19   1  21       29.69       36.33     24.46 o
 -17   1  21       55.94       75.12     21.84 o
 -15   1  21        4.19        8.78     20.31 o
 -13   1  21        7.57       44.60     19.59 o
 -11   1  21       35.32       40.02     17.69 o
  -9   1  21        0.55       27.65     18.15 o
  -7   1  21        1.10       28.11     16.73 o
  -3   1  21        0.01       41.64     19.30 o
  -1   1  21      226.38      250.24     35.96 o
   1   1  21      314.36      311.08     30.62 o
   3   1  21       23.78       64.41     41.71 o
   5   1  21       10.42       69.25     27.13 o
   7   1  21       43.37       51.46     39.59 o
   9   1  21       43.19       98.97     45.52 o
  11   1  21       40.96       59.38     45.52 o
  13   1  21        9.36       45.52     51.46 o
  15   1  21        1.55       43.55     57.40 o
 -22   2  21       25.82       53.44     63.34 o
 -18   2  21        7.77        5.99     24.43 o
 -16   2  21       37.20       70.56     26.99 o
 -14   2  21        1.24       27.55     22.79 o
 -12   2  21       16.91       53.80     21.92 o
 -10   2  21        5.94        4.93     25.83 o
  -8   2  21      166.46      154.68     28.79 o
  -6   2  21      299.43      304.38     44.28 o
  -4   2  21     1144.33     1106.75     50.03 o
  -2   2  21      210.58      161.29     27.77 o
   0   2  21      389.64      371.76     34.28 o
   2   2  21      629.25      615.88     40.55 o
   4   2  21       14.96       39.73     34.57 o
   6   2  21      226.72      324.33     45.62 o
   8   2  21      703.84      673.78     99.96 o
  10   2  21        5.53       76.58     36.97 o
  12   2  21       20.82        1.98     45.52 o
 -21   3  21        6.61        6.41     41.13 o
 -19   3  21        1.35       -8.88     31.96 o
 -17   3  21        9.85       60.34     25.79 o
 -15   3  21        2.56      -12.80     31.43 o
 -13   3  21       22.69       37.28     29.14 o
 -11   3  21       77.26      108.97     39.68 o
  -9   3  21        4.60       51.23     31.49 o
  -7   3  21       98.34      125.61     28.00 o
  -5   3  21      327.28      390.65     36.03 o
  -3   3  21      219.91      259.70     30.81 o
  -1   3  21       66.82       37.52     23.27 o
   1   3  21        0.10        2.04     22.10 o
   3   3  21       33.60       52.29     26.16 o
   5   3  21       41.33       72.85     29.10 o
   9   3  21       35.48       29.02     37.35 o
  11   3  21       64.34       73.92     41.85 o
  13   3  21        8.25       76.78     48.97 o
  15   3  21       28.88       17.81     77.19 o
 -20   4  21        0.01      104.90     67.30 o
 -18   4  21       15.86       31.34     31.17 o
 -16   4  21        2.81      -19.60     31.71 o
 -14   4  21        0.06      -26.57     26.57 o
 -12   4  21        0.69        3.20     24.63 o
 -10   4  21        1.03      -14.11     22.62 o
  -8   4  21       34.76       28.81     23.80 o
  -6   4  21      134.93      127.02     28.00 o
  -4   4  21      127.24       71.72     27.43 o
  -2   4  21      292.62      278.85     32.31 o
   0   4  21       39.70       32.98     25.67 o
   2   4  21        9.79        3.49     26.09 o
   4   4  21      201.32      195.23     28.46 o
   6   4  21        0.01       20.26     28.93 o
   8   4  21      165.76      199.19     49.48 o
  10   4  21      314.66      308.51     54.64 o
  12   4  21        1.93       76.00     47.03 o
  14   4  21        0.15      162.31     83.13 o
 -19   5  21        1.66       83.13     81.15 o
 -17   5  21        8.30       32.18     31.48 o
 -15   5  21       46.45       35.99     32.00 o
 -13   5  21       19.48       73.47     28.30 o
 -11   5  21        0.04       29.13     32.85 o
  -9   5  21        0.32       -3.54     27.90 o
  -7   5  21        0.97       32.65     27.54 o
  -5   5  21       15.28        7.50     25.64 o
  -3   5  21       10.59       19.27     38.00 o
  -1   5  21       14.71       26.94     25.28 o
   1   5  21       23.49       10.29     26.19 o
   3   5  21        1.29       26.79     27.12 o
   5   5  21      290.94      240.25     37.34 o
   7   5  21        1.90       43.11     37.61 o
   9   5  21        0.45       21.20     60.37 o
  11   5  21        0.02       -1.98     77.19 o
 -16   6  21       15.48       39.59     79.17 o
 -14   6  21       18.35       58.37     30.35 o
 -12   6  21        1.77       -4.27     28.22 o
 -10   6  21        0.87       27.53     31.14 o
  -8   6  21       11.56       34.24     26.71 o
  -6   6  21        0.36       26.50     27.52 o
  -4   6  21        5.89       18.93     32.00 o
  -2   6  21        0.11        5.46     26.47 o
   0   6  21       33.06       14.46     27.38 o
   2   6  21       60.60       27.03     28.86 o
   4   6  21        3.98        5.65     33.42 o
   6   6  21       56.46      138.34     38.64 o
   8   6  21       59.19      141.12     47.34 o
 -13   7  21        4.13       57.40     71.26 o
 -11   7  21        1.14       59.34     31.71 o
  -9   7  21        2.61       35.23     45.14 o
  -7   7  21        9.93       28.24     36.99 o
  -5   7  21       47.75       96.54     32.61 o
  -3   7  21       18.31       60.24     35.71 o
  -1   7  21       14.95        1.27     31.06 o
   1   7  21        6.22       62.08     49.79 o
   3   7  21        3.64        4.13     35.88 o
   5   7  21        4.71      -12.93     97.26 o
  -4   8  21        0.93      103.60     47.03 o
  -2   8  21        0.23       25.73     67.30 o
   0   8  21       18.56      -23.75     65.32 o
 -22   0  22        8.78      100.95     73.24 o
 -20   0  22        0.00       10.18     53.72 o
 -18   0  22        7.18       81.04     33.51 o
 -16   0  22        0.04        4.64     30.83 o
 -14   0  22        0.04       63.03     30.20 o
 -12   0  22       26.18       64.49     28.52 o
 -10   0  22      151.03      228.51     33.28 o
  -8   0  22        0.25       34.76     26.18 o
  -6   0  22      108.84      184.48     29.81 o
  -4   0  22      446.72      373.98     37.16 o
  -2   0  22      535.95      580.32     43.04 o
   0   0  22       63.25       70.55     27.03 o
   2   0  22        7.80        7.27     66.31 o
   4   0  22      254.78      206.78     41.92 o
   6   0  22      249.10      247.42     49.48 o
   8   0  22       37.91       67.30     43.55 o
 -21   1  22        1.89       20.21     36.73 o
 -19   1  22        0.62       44.18     25.87 o
 -17   1  22        0.83       36.32     23.01 o
 -15   1  22       16.28       40.87     21.81 o
 -13   1  22        8.25       43.51     20.47 o
 -11   1  22        1.23       10.44     18.86 o
  -9   1  22       96.73       85.94     22.42 o
  -7   1  22      257.15      268.67     27.27 o
  -5   1  22      187.91      189.58     28.10 o
  -3   1  22       70.93      134.31     26.71 o
  -1   1  22        1.15        1.69     33.43 o
   1   1  22      445.41      383.66     36.00 o
   3   1  22       48.94       61.78     28.54 o
   5   1  22       88.22       42.08     26.14 o
   7   1  22       48.18       27.71     45.52 o
   9   1  22        2.84       39.59     39.59 o
  11   1  22        0.88      -11.88     51.46 o
  13   1  22       18.27       51.46     51.46 o
  15   1  22        0.06       29.69     63.34 o
 -18   2  22        8.66       59.50     27.72 o
 -16   2  22       22.49       54.31     26.83 o
 -14   2  22        1.61       22.96     22.61 o
 -12   2  22        3.23       51.44     22.48 o
 -10   2  22       57.39       87.14     26.63 o
  -8   2  22      130.26      204.11     30.40 o
  -6   2  22      226.47      263.05     32.02 o
  -4   2  22        0.45       31.70     25.11 o
  -2   2  22        0.86       10.11     24.37 o
   0   2  22        6.15      -26.15     26.15 o
   2   2  22       18.97       -9.94     24.71 o
   4   2  22       85.49      127.71     30.84 o
   6   2  22        8.67       49.48     33.25 o
   8   2  22       88.41      154.92     41.34 o
  10   2  22      114.01      120.74     49.48 o
  12   2  22       72.34      134.60     55.42 o
  14   2  22       31.31      112.82     65.32 o
 -15   3  22        4.60       -5.86     26.59 o
 -13   3  22        5.52        9.82     26.67 o
 -11   3  22       25.99       20.53     25.44 o
  -9   3  22       28.65       21.41     25.81 o
  -7   3  22      473.59      465.64     37.47 o
  -5   3  22      438.91      413.56     36.96 o
  -3   3  22      260.18      379.48     68.41 o
  -1   3  22      123.68      195.77     35.37 o
   1   3  22      109.48      111.58     33.71 o
   3   3  22       15.61      -24.72     24.72 o
   5   3  22      131.56       80.30     31.16 o
   7   3  22      154.64      202.96     51.46 o
   9   3  22        4.20        1.17     37.35 o
  11   3  22       12.84       49.10     41.72 o
  13   3  22        6.62       21.77     73.24 o
 -18   4  22        5.19       38.77     68.29 o
 -16   4  22       15.42       34.31     32.85 o
 -14   4  22       89.66       77.66     31.84 o
 -12   4  22        0.05        7.26     38.19 o
 -10   4  22        6.19       10.89     26.77 o
  -8   4  22      127.38      150.19     31.27 o
  -6   4  22        5.67       31.65     27.72 o
  -4   4  22       13.00       47.27     27.07 o
  -2   4  22       31.17       56.68     26.46 o
   0   4  22      170.19      148.43     30.29 o
   2   4  22       33.62       82.93     28.15 o
   4   4  22       20.16       -5.29     47.90 o
   6   4  22       20.94       81.00     44.82 o
   8   4  22       13.29       40.79     38.36 o
  10   4  22       46.16       43.67     43.75 o
  12   4  22        7.22       -9.90     75.21 o
 -17   5  22       23.63      -51.46     75.21 o
 -15   5  22        0.33       39.27     31.65 o
 -13   5  22        0.46       19.16     29.93 o
 -11   5  22        8.10       -8.56     27.14 o
  -9   5  22        4.19      -32.00     32.00 o
  -7   5  22        3.66       37.21     28.46 o
  -5   5  22       10.53       73.60     29.79 o
  -3   5  22        9.38       -2.12     30.33 o
  -1   5  22       18.15       14.02     25.17 o
   1   5  22        0.69       -6.34     35.71 o
   3   5  22        0.22       23.69     27.65 o
   5   5  22      218.48      288.49     44.06 o
   7   5  22        7.16       96.01     38.95 o
   9   5  22        9.92       34.04     42.82 o
 -14   6  22        7.68       -9.90     77.19 o
 -12   6  22        0.08       69.58     32.16 o
 -10   6  22        7.97       58.45     29.35 o
  -8   6  22       12.30       59.48     29.99 o
  -6   6  22        1.59       34.43     26.07 o
  -4   6  22        2.95       -8.08     29.29 o
  -2   6  22       23.61       88.40     32.29 o
   0   6  22        1.92       45.65     28.76 o
   2   6  22       12.85      -26.60     28.98 o
   4   6  22        1.10       36.64     48.75 o
   6   6  22       22.77       68.37     34.85 o
  -9   7  22        9.54       72.12     38.66 o
  -7   7  22       10.02       55.04     31.10 o
  -3   7  22        7.92       44.35     30.60 o
  -1   7  22        4.38       98.99     54.00 o
   1   7  22        1.04       64.79     38.99 o
   3   7  22       78.37       29.69     75.21 o
   5   7  22       18.77      -13.86     73.24 o
 -19   1  23        0.77       64.16     30.80 o
 -17   1  23        0.01       54.00     31.22 o
 -15   1  23        8.89        1.88     25.74 o
 -13   1  23       10.95       16.26     23.54 o
 -11   1  23        0.04       39.62     23.76 o
  -9   1  23        6.36      -17.34     20.91 o
  -7   1  23      132.86       85.65     27.14 o
  -5   1  23      198.28      298.67     46.28 o
  -3   1  23       40.63       63.92     24.65 o
  -1   1  23      137.17      142.14     28.17 o
   1   1  23       37.96       96.14     24.64 o
   3   1  23       30.68        9.13     25.78 o
   5   1  23      100.09      217.73     67.30 o
   7   1  23       44.01      138.55     47.50 o
   9   1  23        0.24      -17.81     41.57 o
  11   1  23        2.61      -47.50     47.50 o
  13   1  23       38.51       55.42     57.40 o
 -20   2  23        4.65      109.84     73.95 o
 -16   2  23        0.66       47.55     24.60 o
 -14   2  23        0.43       37.38     25.57 o
 -12   2  23       42.54       74.61     27.80 o
 -10   2  23        1.99      -20.32     24.48 o
  -8   2  23      177.23      155.76     29.41 o
  -6   2  23       64.54      141.62     42.85 o
  -4   2  23      107.04       98.94     28.06 o
  -2   2  23        8.73       64.78     27.63 o
   0   2  23      123.95      131.91     30.08 o
   2   2  23        5.31        6.49     26.96 o
   4   2  23        7.72      -29.80     67.67 o
   6   2  23       42.30       14.49     42.61 o
   8   2  23        0.33      104.90     49.48 o
  10   2  23       37.63       96.99     55.42 o
  12   2  23       70.86      110.84     59.38 o
 -19   3  23       30.29       65.32     75.21 o
 -17   3  23      115.30      129.54     35.61 o
 -15   3  23       22.89       31.45     46.57 o
 -13   3  23       32.29       71.67     29.38 o
 -11   3  23       17.93       45.52     27.90 o
  -9   3  23       30.85        6.30     25.28 o
  -7   3  23        3.45        5.79     26.86 o
  -5   3  23        1.72       18.02     27.71 o
  -3   3  23       43.75       77.75     29.57 o
  -1   3  23       45.69       12.77     26.70 o
   1   3  23       28.83       69.32     28.57 o
   3   3  23        0.17       42.49     54.00 o
   5   3  23      180.52      214.78     42.51 o
   7   3  23       25.68       58.74     36.38 o
   9   3  23        0.50       95.97     44.62 o
  11   3  23        0.31       63.96     42.47 o
 -18   4  23       11.27      150.43     81.15 o
 -16   4  23        1.14       21.28     30.75 o
 -14   4  23       13.30       48.74     31.24 o
 -12   4  23        9.54       27.82     26.28 o
 -10   4  23       57.93       33.83     34.62 o
  -8   4  23      101.09      191.81     31.79 o
  -6   4  23       21.75       55.10     31.14 o
  -4   4  23       44.20       58.64     28.53 o
  -2   4  23        7.50       33.14     28.28 o
   0   4  23       18.49       42.15     28.39 o
   2   4  23       30.32       41.82     28.37 o
   4   4  23       31.16       96.83     38.46 o
   6   4  23       33.47       10.07     36.87 o
   8   4  23       21.86       45.75     39.85 o
  10   4  23       20.43      -35.63     77.19 o
 -15   5  23        0.79       21.77     79.17 o
 -13   5  23       16.17       19.28     31.77 o
 -11   5  23        8.02       18.42     28.85 o
  -9   5  23        3.51        0.10     28.89 o
  -7   5  23        1.63       31.09     30.81 o
  -5   5  23        9.44       41.35     30.70 o
  -3   5  23       14.84       64.98     30.27 o
  -1   5  23        8.62       18.46     28.65 o
   1   5  23        7.26        8.31     29.57 o
   3   5  23       22.04       18.51     53.02 o
   5   5  23       44.98       23.74     41.52 o
   7   5  23      131.52      126.08     43.02 o
 -10   6  23        0.90       53.73     32.75 o
  -8   6  23        3.89       38.10     32.16 o
  -6   6  23        0.00       21.41     33.16 o
  -2   6  23       13.16       51.00     33.14 o
   0   6  23        1.11       81.91     33.77 o
   2   6  23       49.60       35.17     57.74 o
   4   6  23       73.12      170.22     77.19 o
  -5   7  23       41.45       21.77     67.30 o
  -3   7  23        2.21      -35.63     65.32 o
  -1   7  23        0.44      -67.30     67.30 o
   1   7  23       20.31      -67.30     67.30 o
 -14   0  24        1.84       24.84     35.03 o
 -12   0  24        4.40       47.90     34.43 o
 -10   0  24      185.05      223.94     38.32 o
  -8   0  24       91.51       91.16     34.08 o
  -6   0  24       83.49       50.49     28.76 o
  -4   0  24      146.81      121.43     39.03 o
  -2   0  24        9.43      106.88     57.40 o
   0   0  24       14.17      -21.77     47.50 o
   2   0  24        1.61      -19.79     51.46 o
   4   0  24      400.91      374.10     75.21 o
 -19   1  24        0.14       54.54     35.78 o
 -17   1  24        0.57       39.78     32.09 o
 -15   1  24        8.77       -4.65     25.58 o
 -13   1  24        1.93       36.82     26.80 o
  -9   1  24       17.54        4.69     27.14 o
  -7   1  24      132.78      171.01     28.82 o
  -5   1  24       84.17      106.30     32.01 o
  -3   1  24        0.05      -14.90     21.85 o
  -1   1  24       10.01       29.33     38.76 o
   1   1  24      110.19      131.43     36.23 o
   3   1  24        0.40       15.53     53.58 o
   5   1  24       18.58      -51.46     51.46 o
   7   1  24        7.03       75.21     45.52 o
   9   1  24       41.60      114.80     51.46 o
 -18   2  24        7.26       41.79     34.04 o
 -16   2  24       10.71       31.35     31.56 o
 -12   2  24        3.93       58.07     29.20 o
 -10   2  24       10.63       26.06     34.28 o
  -8   2  24      129.14      160.17     32.37 o
  -6   2  24      123.08      120.07     30.21 o
  -4   2  24        0.43       -1.96     27.07 o
  -2   2  24       92.53       82.65     29.34 o
   0   2  24       27.73       44.70     28.57 o
   2   2  24       20.99      -13.88     29.71 o
   4   2  24        5.50        3.05     43.17 o
   6   2  24       13.11      118.11     47.50 o
   8   2  24       20.82       63.34     47.50 o
  10   2  24       40.25       25.73     57.40 o
 -17   3  24        0.48       11.88     73.24 o
 -15   3  24        3.66       17.66     31.48 o
 -13   3  24        0.88       18.29     29.25 o
 -11   3  24        7.82       58.54     29.09 o
  -9   3  24       17.18       32.50     41.43 o
  -7   3  24       61.47       81.38     31.71 o
  -5   3  24       16.96        9.06     28.74 o
  -3   3  24        5.18       20.89     28.57 o
  -1   3  24        6.07      -23.04     44.28 o
   1   3  24        0.89      -19.29     26.72 o
   3   3  24        4.14       15.56     32.20 o
   5   3  24       71.62      123.71     50.39 o
   7   3  24      156.55      264.71     83.13 o
   9   3  24       28.37       91.25     46.06 o
 -14   4  24        2.82       54.52     32.16 o
 -12   4  24        5.57       42.57     30.60 o
 -10   4  24        0.41       44.35     30.23 o
  -6   4  24        2.50       53.45     30.12 o
  -4   4  24       17.94       46.07     29.39 o
  -2   4  24       64.36      102.93     31.06 o
   0   4  24       19.68       97.08     30.03 o
   2   4  24       96.88      157.72     33.94 o
   4   4  24      271.53      164.44     44.28 o
   6   4  24       21.10       -2.97     51.79 o
   8   4  24      147.51      213.77     89.07 o
 -11   5  24        2.21        9.32     36.00 o
  -9   5  24        0.00       41.31     30.41 o
  -7   5  24        0.73       45.28     32.57 o
  -5   5  24       23.18       72.43     31.95 o
  -3   5  24        0.70       26.51     29.43 o
  -1   5  24        0.00       35.60     31.85 o
   1   5  24        7.12       25.58     34.81 o
   3   5  24       25.80       43.36     54.54 o
   5   5  24       23.71      132.62     79.17 o
  -6   6  24       65.78       98.49     49.55 o
  -4   6  24        1.03      -10.53     32.80 o
  -2   6  24        5.41       35.31     33.54 o
   0   6  24        0.15       45.52     54.58 o
   2   6  24       27.51       81.15     79.17 o
   4   6  24        3.91       53.44     77.19 o
 -17   1  25        2.08       -5.45     47.01 o
 -15   1  25        2.02       13.37     28.23 o
 -13   1  25        3.08        2.87     28.99 o
 -11   1  25       49.37       68.42     32.85 o
  -9   1  25        0.21       -9.99     38.85 o
  -7   1  25       29.57       65.05     28.62 o
  -5   1  25       83.40       99.22     38.57 o
  -3   1  25        8.84       12.82     35.44 o
   1   1  25        1.09       46.66     60.85 o
   3   1  25        1.03      -37.71     37.71 o
   5   1  25       70.53       69.28     59.38 o
 -16   2  25        4.47      102.51     49.86 o
 -14   2  25       12.19       77.91     56.00 o
 -12   2  25        1.95       45.87     30.46 o
 -10   2  25       91.95      117.75     31.54 o
  -8   2  25      423.85      365.86     39.55 o
  -6   2  25       45.62       42.30     31.43 o
  -4   2  25       17.42       10.54     27.74 o
  -2   2  25        1.39      -19.43     28.16 o
   0   2  25        5.03      -27.60     27.60 o
   2   2  25       20.42       53.22     31.71 o
   4   2  25       36.26        6.44     35.03 o
   6   2  25        0.75      -65.32     65.32 o
   8   2  25        9.98      -21.77     53.44 o
 -15   3  25        6.06       35.63     59.38 o
 -13   3  25        8.31       29.98     42.85 o
 -11   3  25       22.80       89.21     31.77 o
  -9   3  25       42.64       41.34     35.14 o
  -7   3  25        5.86       43.16     30.56 o
  -5   3  25       23.04        3.52     30.12 o
  -3   3  25        0.31       60.31     35.71 o
  -1   3  25        3.14       30.21     28.67 o
   1   3  25       13.78       43.27     30.58 o
   3   3  25        0.01        2.18     41.47 o
   5   3  25        3.37       66.48     47.34 o
   7   3  25        0.17       78.75     55.16 o
 -12   4  25        6.02       40.88     34.70 o
 -10   4  25       22.74       73.90     32.89 o
  -4   4  25        4.55       12.93     29.65 o
  -2   4  25        3.19       38.85     37.14 o
   0   4  25        1.91      -28.73     28.73 o
   2   4  25        0.60        3.65     34.61 o
   4   4  25      114.84      125.91     72.96 o
   6   4  25       59.42      -51.46     77.19 o
  -7   5  25        6.84       74.50     35.43 o
  -5   5  25        2.04       33.47     32.40 o
  -1   5  25        1.47       91.07     43.43 o
   3   5  25       85.24      112.82     71.26 o
  -2   6  25        0.03      -35.63     73.24 o
 -16   0  26        0.17       -9.90     67.30 o
 -14   0  26        2.61      141.48     71.26 o
 -12   0  26        2.77      109.43     54.43 o
 -10   0  26      135.61      156.37     51.79 o
  -8   0  26       66.10      144.49     71.26 o
  -6   0  26       50.03      -15.83     63.34 o
  -4   0  26        1.20      108.86     63.34 o
  -2   0  26       59.29      -29.69     57.40 o
   0   0  26      100.77      156.37     67.30 o
   2   0  26       96.76      146.47     67.30 o
 -15   1  26        0.76       58.30     45.62 o
 -13   1  26        1.45       53.80     34.27 o
 -11   1  26        2.66       67.91     37.14 o
  -9   1  26        3.18       48.74     46.35 o
  -7   1  26        0.04      -28.57     28.57 o
  -5   1  26       19.59       46.04     30.99 o
  -3   1  26       11.28       12.93     34.85 o
  -1   1  26        2.87      -32.16     32.16 o
   1   1  26        0.32      -32.90     32.90 o
   3   1  26        0.26       85.11     63.34 o
 -12   2  26        0.10       40.85     31.95 o
 -10   2  26       12.81        2.65     45.71 o
  -8   2  26      111.89      111.14     50.57 o
  -6   2  26       35.61       32.49     29.56 o
  -4   2  26       29.74       20.88     29.39 o
  -2   2  26        5.62        3.24     48.77 o
   0   2  26       28.07       51.66     54.85 o
   2   2  26        1.47        4.39     33.57 o
   4   2  26       10.37      -55.42     55.42 o
   6   2  26        6.22      -61.36     61.36 o
 -13   3  26       12.52       41.57     61.36 o
 -11   3  26       32.90       44.21     37.76 o
  -9   3  26        4.16       48.18     40.94 o
  -7   3  26        8.74       15.97     47.96 o
  -3   3  26       12.12       29.23     31.21 o
  -1   3  26       55.37      123.16     35.01 o
   1   3  26        6.21       46.69     34.91 o
   3   3  26       27.37       16.49     60.34 o
   5   3  26        3.26       81.78     52.69 o
  -8   4  26       32.92       29.93     44.70 o
  -6   4  26       13.86       25.27     33.35 o
  -4   4  26       20.82       37.14     32.72 o
  -2   4  26       12.30       70.28     44.85 o
   0   4  26        4.28       31.11     34.96 o
   2   4  26       13.95       19.48     56.99 o
  -3   5  26        2.39       81.15     75.21 o
  -1   5  26        4.83      -27.71     73.24 o
 -13   1  27        3.56       58.04     89.07 o
 -11   1  27      133.33      172.45     49.86 o
  -9   1  27       49.63       93.45     33.43 o
  -7   1  27        5.95       40.26     38.28 o
  -5   1  27        7.09       15.89     63.90 o
  -3   1  27        8.20      -18.17     46.50 o
  -1   1  27        0.87        7.98     45.93 o
   1   1  27       49.16      159.25     81.15 o
 -12   2  27        5.36       21.77     61.36 o
 -10   2  27        3.24       84.23     54.43 o
  -8   2  27        0.32       51.98     38.72 o
  -6   2  27        0.00       -5.62     31.60 o
  -4   2  27        6.41       79.76     51.14 o
   0   2  27        3.64       26.97     39.78 o
   2   2  27        8.20       32.89     79.17 o
   4   2  27        0.16      -59.38     59.38 o
  -9   3  27       13.86      138.22     73.24 o
  -7   3  27        2.00       67.98     46.50 o
  -5   3  27        0.54      -10.05     37.51 o
  -3   3  27        7.45       14.47     45.43 o
  -1   3  27        1.26       49.59     34.58 o
   1   3  27        1.51       -4.27     53.91 o
  -2   4  27       10.21      -47.50     73.24 o
  -4   0  28        0.00      122.72     67.30 o
  -2   0  28       52.40      190.02     75.21 o
   0   0  28        4.29       27.71     71.26 o
  -9   1  28        2.46       55.42     75.21 o
  -5   1  28        0.14       75.21     77.19 o
  -3   1  28        1.45       80.40     51.73 o
  -1   1  28        7.22       40.79     57.33 o
   1   1  28       43.95        8.20    126.68 o
  -8   2  28        9.40       33.17     56.41 o
  -6   2  28        3.47      121.10     48.50 o
  -4   2  28       12.14       22.95     47.91 o
  -2   2  28        4.01       31.98     46.86 o
   0   2  28        7.63      109.76     53.22 o
 
